# Supplementary material for: Tales of diversity: Genomic and morphological characteristics of forty-six Arthrobacter phages
Source: PLoS One. 2017 Jul 17;12(7):e0180517. doi: 10.1371/journal.pone.0180517 (PMC5513430; doi:10.1371/journal.pone.0180517)
Supplement: S4 Table — (XLSX) [file pone.0180517.s014.xlsx]

## Sheet: Sheet1
Table S4. Pham data summary
Cluster:	AK	AL	AM	AN	AO	AP	AQ	AR	AT	AU	Galaxy	Jasmine	ArV2	Average
# genomes	12	2	2	10	6	2	5	2	2	2	1	1	1
Average genome length	43593	59906	58898	15545	50587	67898	58029	70265	58716	58219	37809	46728	37372	51043.5
Average GC%	61.1	64.7	45	60	62	63	53	61.6	63	50	68.4	45.9	62.7	58.4923
Average # genes	62	99	97	26	76	107	86	112	100	89	65	58	68	80.3846
total # phams;	88	103	109	29	98	111	84	133	101	92	64	57	68	87.4615
Cluster cohesion index (CCI)1	70.5	96.1165	89	89.6552	77.6	96.4	102.381	84.2	99	96.7391	NA	NA	NA	90.1592
# orphams	11	6	22	2	11	8	3	48	4	13	44	53	47	20.9231
% orphams	12.5	5.8	21.1	6.9	11.2	7.2	3.6	36.1	3.9	14.1	68.8	93	75.8	27.6923
# cluster identifier phams2	36	83	54	18	39	94	71	58	79	45	NA	NA	NA	57.7
% cluster identifier phams	40.9	80.5825	49.5	62.069	39.8	84.7	84.5238	43.6	78.2	48.913	NA	NA	NA	61.2788
# phams shared with another Arthrobacter phage cluster	7	7	28	0	14	2	1	15	4	31	5	2	1	9
% shared with another cluster	8	6.79612	25.6	0	14.3	1.8	1.19048	11.3	4	33.6957	7.8	3.5	1.6129	9.19963
% unique to cluster3	92	93.2	74.4	100	85.7	98.2	98.8	88.7	96	67.4	92.2	96.5	98.4	90.8846
# phams shared with phage infecting Actinobacteria host other than Arthrobacter	7	8	26	5	10	9	6	12	4	22	15	1	12	10.5385
% shared outside Arthrobacter	8	7.76699	23.9	17.2414	10.2	8.1	7.14286	9	4	23.913	23.4	1.78571	19.3548	12.6004
% only in Arthrobacter	92	92.2	76.1	82.8	89.8	91.9	92.9	91	96	77.2	76.6	98.2	80.6	87.4846
1CCI =cluster cohesion index = average # genes/total # phams in cluster
2Cluster identifier phams = phams found in every cluster member and not in any phages in other clusters
3 Percent of phams found only in that cluster (not necessarily in every cluster member)
