# Supplementary material for: Tales of diversity: Genomic and morphological characteristics of forty-six Arthrobacter phages
Source: PLoS One. 2017 Jul 17;12(7):e0180517. doi: 10.1371/journal.pone.0180517 (PMC5513430; doi:10.1371/journal.pone.0180517)
Supplement: S6 Table — (XLSX) [file pone.0180517.s016.xlsx]

## Sheet: Sheet1
Table S6. Phams shared between Arthrobacter phages and phages isolated in other Actinobacteria hosts
										Number of phages in each cluster containing pham:
Pham	# members	# members in Arthrobacter phages	Arthrobacter cluster containing pham	Representative gene	Non-Arthrobacter phage clusters with pham1	Global identity	Top non-Arthrobacter phage gene hit	E-value	Function	AK	AL	AM	AN	AO	AP	AQ	AR	AT	AU	Galaxy	Jasmine	ArV2	A1	A10	A13	A14	A15	A16	A17	A2	A3	A4	A5	A6	A7	A8	A9		B1	B2	B3	B4	B5	B6	BA	BB	BC	BD1	BD2
251	17	2	AR	PrincessTrina_gp4	Myco P, Q, Z; Gordo Howe; Rhodo REQ2	32.4	Phayonce_gp3	5e-67	portal					0			2
688	7	6	AO	Jawnski_gp3	Micro Min1; Gordo DD	23.9	SoilAssassin_gp3	8e-94	portal					6
712	6	4	AM, AU	Circum_99	Rhodo CC	43.5	Pepy6_107	4.2e-18	NKF2			2							2
1044	2	1	ArV2	ArV2_gp53	Rhodo REQ2; Micro Min1	34.1	REQ2_gp58	1e-56	NKF													1
1157	7	6	AO	Jawnski_gp68	Gordo GTE6	29.1	GTE6_gp86	4e-06	HTH DNA binding domain					6
1166	3	2	AL	Laroye_gp7	Myco X	18.8	Gaia_gp104	5e-20	ParB-like domain		2
1392	16	12	AK	Korra_gp8	Propi BV; Coryne BFK20	42.1	Anatole_gp6	2e-82	major capsid subunit	12
1497	28	13	AK, Galaxy	Korra_gp6	Propi BV; Myco N	32	Anatole_gp4	2e-78	portal	12										1
1532	23	1	AR	PrincessTrina_gp58	Myco D, F	29.6	Nova_gp12	0.003	NKF								1						8
1601	6	4	AM, AU	Circum_gp8	Rhodo CC	77.8	Poco6_gp16	0	terminase, large subunit			2							2
1709	34	2	AP	Tank_gp46	Myco C, O	40.6	Momo_gp43	4e-08	NKF						2
2040	16	2	AL	Laroye_gp84	Myco F	25.6	Squirty_gp66	2e-35	ATPase		2
2135	7	2	AT	KitKat_gp63	Clavi CN1A, CMP1: Strepto BA	34.9	CMP1_gp49	3e-35	DNA Pol III subunit									2																											2
2305	6	5	AQ	Amigo_gp26	Clavi CN1A	32.4	CNA1_gp55	2.9e-43	major capsid subunit							5
2337	6	4	AM, AU	Circum_gp62	Rhodo CC	48.7	Pepy6_gp71	8e-51	KNF			2							2
2340	6	4	AM, AU	Circum_gp21	Rhodo CC	53.2	Pepy6_gp34	8e-28	tape measure			2							2
2445	4	1	ArV2	ArV2_gp34	Propi BV, BW	19.2	Anatole_gp30	0.007	repressor													1
2667	7	5	AQ	Amigo_gp23	Clavi CMP1, CN1A	26.7	CN1A_58	0	portal							5
2671	6	4	AM, AU	Circum_gp13	Rhodo CC	52.5	Poco6_gp27	2e-27	tail			2							2
2818	47	6	AO	Jawnski_72	Myco B	32.4	Daisy_gp96	2e-57	NKF					6																										9	14	10	4	4
2918	6	4	AM, AU	Circum_gp96	Rhodo CC	44.6	Pepy6_gp104	2e-28	hydrolase			2							2
2991	16	2	AL	Laroye_gp6	Myco B3	48.1	Audrey_gp4	5e-114	PAPs reductase		2																														14
3098	6	4	AM, AU	Circum_gp14	Rhodo CC	57.4	Pepy6_gp28	1.4e-34	NKF			2							2
3146	127	1	ArV2	ArV2_gp6	Myco A; Gordo A15; Rhodo CA	46.2	Peaches_gp15	6e-85	capsid													1	3	6	1	1	3	1	1	23	22	25	13	11	3	3	3
3235	4	2	AU	Gordon_gp8	Rhodo CC	58.2	Poco6_gp19	0	NKF										2
3272	6	4	AM, AU	Circum_gp80	Rhodo CC	36.8	Poco6_gp102	0	ATP-dependent helicase			2							2
3273	6	4	AM, AU	Circum_gp10	Rhodo CC	53	Pepy6_gp22	0	portal			2							2
3802	11	10	AN	Maggie_gp20	Gordo CY	37.9	GMA5_37.9	1e-12	HTH DNA binding domain				10
4051	6	4	AM, AU	Circum_gp97	Rhodo CC	53.6	Poco6_gp105	0	exonuclease			2							2
4131	6	4	AM, AU	Circum_gp6	Rhodo CC	51.2	Pepy6_gp12	4.5e-35	NKF			2							2
4419	6	4	AM, AU	Circum_gp98	Rhodo CC	51.1	Pepy6_106	0	HTH DNA binding domain			2							2
4596	6	4	AM, AU	Circum_gp69	Rhodo CC	40.5	Pepy6_gp77	7e-41	NKF			2							2
4781	4	2	AP	Tank_gp45	Gordo GMA2; Strepto pZL12	30.3	pZL12_gp45	2e-24	NKF						2
4952	11	10	AN	Maggie_gp6	Rhodo RRH1	30.2	RRH1_gp4	0	portal				10
5056	6	4	AM, AU	Circum_gp9	Rhodo CC	38.2	Pepy6_gp21	1.1e-24	NKF			2							2
5439	4	2	AM	Circum_gp55	Rhodo CC	42.8	Pepy6_gp67	5.6e-45	NKF			2
5705	6	4	AM, AU	Circum_gp22	Rhodo CC	40.4	Pepy6_gp35	0	tape measure			2							2
5764	36	2	AT	KitKat_gp66	Myco C, Y	35.2	Bipper_gp45	0	NKF									2
5853	10	2	AT	KitKat_gp46	Strepto BD	31.6	Amela_gp70	5.4e-06	NKF									2																														5
5931	2	1	ArV2	ArV2_gp26	Myco U	25	Patience_gp5	5e-12	NKF													1
6177	11	10	AN	Maggi_gp13	Rhodo RRH1	32.5	RRH1_gp13	1.9e-42	tapemeasure				10
6421	7	6	AO	Jawnski_gp7	Gordo GMA4	33.78	GMA4_gp6	4e-08	NKF					6
6565	36	5	AM. AP, Jasmine	Circum_gp93	Myco C, E	32.7	Zeenon_gp245	3.7e-11	NKF			2			2						1
6612	6	4	AM, AU	Circum_gp63	Rhodo CC	58.2	Pepy6_gp72	0	DNA polymerase/primase			2							2
6711	6	4	AM, AU	Circum_gp4	Rhodo CC	60.3	Pepy6_gp9	0	HNH endonuclease			2							2
6812	6	4	AM, AU	Circum_gp44	Rhodo CC	38.6	Pepy6_gp55	2.1e-44	NKF			2							2
7041	31	6	AO	Jawnski_gp33	Myco I, N, P, Dori; Gordo GTE6	36.3	Redi_gp52	6e-68	RecT-like recombinase					6
7216	27	2	AR	PrincessTrina_gp33	Myco B	43.6	Reprobate_gp87	5e-10	NKF								2																							9		8	4	4
7528	6	4	AM, AU	Circum_gp3	Rhodo CC	52.1	Poco6_gp10	3e-21	NKF			2							2
7626	12	8	AM, AU	Circum_gp15	Rhodo CC	56.7	Pep6_gp28	0	major tail			4							4
				Circum_gp17	Rhodo CC	35.3	Poco6_gp29	0	major tail
7648	13	10	AN	Maggie_gp4	Rhodo RRH1; Gordo CY	29.1	RRH1_gp2	0	terminase, large subunit				10
7722	3	1	AM	Circum_gp46	Myco V	24.9	Wildcat_gp90	1.1e-29	NKF			1
7767	9	8	AO, AR	PrincessTrina_gp18	Gordo GMA6	37.8	GMA6_gp29	2e-87	major tail sheath					6			2
8227	3	1	AM	Mudcat_gp41	Rhodo CC	29.9	Pepy6_gp63	2e-15	NKF			1
10145	3	1	Galaxy	Galaxy_gp33	Gordo GMA4; Rhodo REQ3	36.9	GMA4_gp29	3e-81	integrase (Y-int)											1
10262	3	2	AR	PrincessTrina_gp106	Myco G4	26.5	Jolie2_gp53	7e-15	NKF								2
11147	34	12	AK	Korra_gp11	Myco I, J, O	29.3	Optimus_gp23	3e-16	head to tail connector	12
11289	49	3	AR, Galaxy	Galaxy_gp50	Coryne BFK20: Gordo CS; Myco E,I, J, V, X, DS6A: Propi BW; Rhodo DocB7	38.3	Island3_gp56	3e-24	CMP N-glycosidase								2			1
11387	41	1	ArV2	ArV2_gp16	Gordo GMA4; Propi BU	26.4	Attacne_gp15	2e-24	NKF													1
11666	6	1	ArV2	ArV2_gp3	Myco X; Propi BW	29.4	B22_gp4	2e-27	portal													1
12887	8	2	ArV2, Galaxy	ArV2_gp68	Coryne BFK20; Micro Min1; Myco Y; Propi BV	32.1	Anatole_gp55	0.0002	HNH endonuclease											1		1
13579	6	1	ArV2	ArV2_gp64	Gordo Howe; Myco A, F; Propi BV	61.6	B3_gp42	2e-57	NKF													1	1
14543	13	12	AK	Korra_gp14	Strepto BA	32.8	SPB78_gp12	3e-12	NKF	12																																			1
14620	15	1	Galaxy	Galaxy_gp9	Myco N; Propi BV	27.9	Anatole_gp8	1.2e-10	head to tail connector											1
15198	3	2	AP	Tank_gp15	Gordo GMA2	28.5	GMA2_gp1	4e-72	terminase, large subunit						2
15476	16	6	AO	Jawnski_gp32	Myco I, N, Dori	29.6	Phrann_gp48	2e-31	exonuclease					6
16439	3	2	AR	PrincessTrina_gp39	Gordo GMA6	31.1	GMA6_gp41	7e-48	base plate J-like protein								2
18746	13	10	AN	Maggie_gp9	Gordo CY; Rhodo RRH1	30.3	GMA5_gp8	8e-10	NKF				10
18786	51	1	Galaxy	Galaxy_gp41	Myco C, K	30.1	Sebata_gp126	1.3e-10	RusA											1
18802	3	2	AL	Laroye_gp73	Micro Min1	24.8	Min1_gp59	>1.0	NKF		2
18831	14	1	ArV2	ArV2_gp29	Myco K	29.8	Mufasa_gp44	3e-34	integrase (Y-int)													1
18841	26	1	Galaxy	Galaxy_gp43	Myco A, E, F, J, P, DS6A	40.4	Baka_gp151	0	DNA methylase											1			2
18874	5	4	AL, AO	Jawnski_gp65	Myco Y	34.8	Bipper_gp1	5e-19	parB like domains		2			2
18905	4	2	AR	PrincessTrina_gp47	Gordo CQ	26	Bachita_gp91	2e+36	RecT recombinase								2
18911	28	2	AP	Tank_gp17	Actinoplanes phiAsp2; Gordo GTE6; Myco B; Tsuka TPA1	25.7	phiAsp2_gp4	9e-45	portal						2																										14	1	4	4
18942	7	2	AR	PrincessTrina_gp6	Myco A	25.9	Echild_gp4	0.013	NKF								2									1				4
18945	12	1	Galaxy	Galaxy_gp8	Myco N	33.3	Butters_gp7	0.56	NKF											1
18984	48	13	AL, AO, AP, AR, Galaxy	Jawnski_gp35	Strepto BC; Gordo CQ; Myco E	55	Bachita_gp127	4e-59	SSDNA binding protein		2			6	2		2			1																											1
19025	3	1	Galaxy	Galaxy_gp36	Myco T	37.1	RonRayGun_gp37	>1.0	HTH DNA binding domain											1
19045	72	1	ArV2	ArV2_gp2	Myco F, G, K, O; Rhodo REQ2; Propi BW	44.9	MacandCheese_gp8	3e-132	terminase, large subunit													1
19095	106	1	Galaxy	Galaxy_gp26	Myco B, F, I, N, 32HC; Rhodo Pine5' Tsuka TPA1	45.9	Pine5_gp39	3e-13	HTH DNA binding protein											1																			55	9	14	10	4	4
19103	92	2	AP	Tank_gp26	Myco B, Dori; Gordo GTE6; Tsuka TPA2	26.1	Chandler_gp23	3e-17	NKF						2																								55	9	14	1	4	4
19127	7	5	AQ	Amigo_gp66	Strepto BE, Clavi CN1A	30.1	CN1A_gp25	8.5e-28	RNA ligase							5
19134	46	5	AQ	Amigo_gp76	Myco A, J, S; Strepto BG	49.8	U2_gp77	0	DNA methylase							5							24							2					3
19146	5	2	AT	Kitkat_gp13	Myco K	26.8	Murucutumbu_gp4	1e-06	NKF									2
19171	6	1	ArV2	ArV2_gp5	Myco F2	25.8	Che9d_gp6	5e-10	scaffolding													1
19180	9	3	AK, AU	Gordon_gp39	Myco J, M1	34.9	LittleE_gp173	1.2e-36	NKF	1									2
19236	47	1	Glaxy	Galaxy_gp30	Myco E, J, L, V	30.4	Winky_gp67	1e-11	HNH endonuclease											1
19251	8	2	AP	Tank_gp20	Strepto BG; Gordo GTE6; Tsuka TPA2; Actinoplanes phiAsp2	26.4	GTE6_gp20	7e-56	Major capsid subunit						2
19255	47	1	ArV2	ArV2_gp61	Myco E, L	30.2	Bask21_gp81	9e-70	DNA B-like helicase													1
19270	4	2	AP	Tank_gp23	Gordo GTE6; Actionplanes phiAsp2	24.6	phiAsp2_gp16	6e-23	NKF						2
19327	8	5	AQ	Amigo_gp43	Myco I, N	28	Butters_gp28	>1.0	NKF							5
19356	6	1	Galaxy	Galaxy_gp13	Myco F2	19.6	Che9d_gp14	1e-36	DNA binding domain											1
19384	64	1	AM	Mudcat_gp61	Gordo A15, CQ; Myco A, B, J, M; Rhodo REQ2	35.3	Ariel_gp111	5e-19	NKF			1															3	1		8		2	12	11		3	3					1		4
19408	13	2	AR	PrincessTrina_gp83	Myco A, F, J, P	42	BigNuz_gp55	1e-162	DNA methylase								2						5
19416	6	1	AR	PrincessTrina_gp101	Clavi CN1A; Myco B, C; Strepto BC	41.1	CN1A_gp67	3e-26	HNH endonuclease								1																									1					2
19463	27	13	AK, Galaxy	Korra_gp7	Propi BV; Myco N	54.5	Phrann_gp5	0	capsid maturation protease	12										1
19492	3	2	AL	Laroye_gp94	Gordo GMA4	27.4	GMA4_gp40	9.3e-25	exonuclease		2
19510	13	1	AM	Circum_gp92	Gordo CQ, GMA3; Myco A, L	42.9	Che12_gp66	3.6e-19	NKF			1																		6
19525	19	13	AK, Galaxy	Korra_gp5	Coyne BFK20; Myco Y; Micro Min1; Propi BV;	34.7	BFK20_gp2A	0	terminase, large subunit	12										1
19561	57	5	AQ	Amigo_gp46	Myco E, L, M, V	28.2	Bask21_gp114	9.9e-32	DNA Q-like exonuclease							5
19567	3	2	AL	Laroye_gp93	Myco K1	26.7	Validus_gp55	1e-05	NKF		2
1Host genera abbreviations: Clavi, Clavibacter; Coryne, Corynebacterium; Gordo, Gordonia; Micro, Microbacterium; Myco, Mycobacterium; Propi, Propionibacterium; Rhodo, Rhodococcus;
Strepto, Streptomyces;Tsuka, Tsukamurella
2No Known Function
[truncated: 83 more columns]
