# Supplementary material for: Tales of diversity: Genomic and morphological characteristics of forty-six Arthrobacter phages
Source: PLoS One. 2017 Jul 17;12(7):e0180517. doi: 10.1371/journal.pone.0180517 (PMC5513430; doi:10.1371/journal.pone.0180517)
Supplement: S7 Table — (NEX) [file pone.0180517.s017.nex]

#nexus

BEGIN Taxa;
DIMENSIONS ntax=120;
TAXLABELS
[1] '32HC'
[2] '40AC'
[3] 'Abrogate'
[4] 'Acadian'
[5] 'Alma'
[6] 'Amela'
[7] 'Amigo'
[8] 'ArV2'
[9] 'Arbiter'
[10] 'Archie'
[11] 'Astro'
[12] 'Audrey'
[13] 'Avani'
[14] 'B22'
[15] 'B3'
[16] 'B5'
[17] 'BFK20'
[18] 'Bachita'
[19] 'Barnyard'
[20] 'Benedict'
[21] 'Bennie'
[22] 'Bernal13'
[23] 'Bipper'
[24] 'Bongo'
[25] 'Brujita'
[26] 'CMP1'
[27] 'CN1A'
[28] 'Catera'
[29] 'Charlie'
[30] 'Che9c'
[31] 'Cheetobro'
[32] 'Circum'
[33] 'Cooper'
[34] 'Corndog'
[35] 'Courthouse'
[36] 'DS6A'
[37] 'DocB7'
[38] 'Donovan'
[39] 'Dori'
[40] 'E3'
[41] 'ELB20'
[42] 'Eagle'
[43] 'EagleEye'
[44] 'Erik'
[45] 'GMA2'
[46] 'GMA3'
[47] 'GMA4'
[48] 'GMA5'
[49] 'GMA6'
[50] 'GTE2'
[51] 'GTE6'
[52] 'GTE8'
[53] 'Gaia'
[54] 'Galaxy'
[55] 'Giles'
[56] 'Gladiator'
[57] 'Gordon'
[58] 'Gumball'
[59] 'HINdeR'
[60] 'Halo'
[61] 'Hawkeye'
[62] 'Henry'
[63] 'Howe'
[64] 'JAWS'
[65] 'Jasmine'
[66] 'Jawnski'
[67] 'Jay2Jay'
[68] 'Jolie1'
[69] 'Kitkat'
[70] 'Lannister'
[71] 'Laroye'
[72] 'Larva'
[73] 'LeBron'
[74] 'Luchador'
[75] 'Maggie'
[76] 'MarQuardt'
[77] 'Marvin'
[78] 'Min1'
[79] 'Monty'
[80] 'Muddy'
[81] 'Mufasa'
[82] 'Myrna'
[83] 'Oline'
[84] 'P1201'
[85] 'Papyrus'
[86] 'Patience'
[87] 'Phlei'
[88] 'Pine5'
[89] 'Pixie'
[90] 'Poco6'
[91] 'Poushou'
[92] 'Predator'
[93] 'PrincessTrina'
[94] 'REQ1'
[95] 'REQ2'
[96] 'REQ3'
[97] 'RRH1'
[98] 'Ramsey'
[99] 'RedRock'
[100] 'Rey'
[101] 'Shyg'
[102] 'Soups'
[103] 'Sparky'
[104] 'Squirty'
[105] 'StrepC'
[106] 'TG1'
[107] 'TJE1'
[108] 'TPA2'
[109] 'Tank'
[110] 'Trike'
[111] 'VWB'
[112] 'Wildcat'
[113] 'Wizzo'
[114] 'YDN12'
[115] 'mu16'
[116] 'pZL12'
[117] 'phiAsp2'
[118] 'phiHau3'
[119] 'phiSASD1'
[120] 'phiSAV'
;
END; [Taxa]

BEGIN Characters;
DIMENSIONS nchar=9487;
FORMAT
	datatype='standard' missing=? gap=- symbols="01" labels=left transpose=no interleave=yes;
MATRIX
'32HC'          000000000000000000000000000000000000000000000000000000000000
'40AC'          001000000000000000000000000000000000000000000000000000000000
'Abrogate'      000000000000000000000000000000000000000000000000000000000000
'Acadian'       000000000000000000000000000000000000000000000000000000000000
'Alma'          000000000000000000000000000000000000000000000000000000000000
'Amela'         000000000000000000000000000000000000000000000000000000000000
'Amigo'         000000000000000000001000000000000000000000000000000000000000
'ArV2'          000000000000000000000000000000000000000000000000010000000000
'Arbiter'       000000000000000000000000000000000000000000000000000000000000
'Archie'        000000000000010000000000000000000100000000000000000000000000
'Astro'         000000000000000000000000000000000000000000000000000000000000
'Audrey'        000000000000000000000000000000000000000000000000000000000000
'Avani'         000000100000000000000000001000000000010000000000000000000000
'B22'           000000000000000000000000000000000000000000000000000000000000
'B3'            000000000000000000000000000000000000000000000000000000000000
'B5'            000000000000000000000000000000000000000000000000000000000000
'BFK20'         000000000000000000000000000000000000000000000000000000000000
'Bachita'       000000000000000000000000000000000000000000000000000000000000
'Barnyard'      000000000001000000000000000000000000100000000000000000000000
'Benedict'      000000000000000000000000000000000000000000000000000000000000
'Bennie'        000000000000000000000000000000000000000000000000000000000000
'Bernal13'      000000000000000000000000000000000000000000000000000000000000
'Bipper'        000000000000000000000000000000000000000000000000000000000000
'Bongo'         000000000000000000000000000000000000000000000000000000000000
'Brujita'       000000000000000000000000000000000000000000000000000000000000
'CMP1'          000000000000000000000000000000000000000000000000000000000000
'CN1A'          000000000000000000000000000000000000000000000000000000000000
'Catera'        000000000000000000010000000000000000000000000010000000000000
'Charlie'       000000000010000000000000000000000000000000000000000000000000
'Che9c'         000000000000000000000000000000000000000000000000000000000000
'Cheetobro'     000000000000000000000000000000000100000000000000000000000000
'Circum'        000000000000000000000000000000000000000000000000000000000000
'Cooper'        000000000000000000000000000000000000000000000000000000000000
'Corndog'       000000001010000000000000000000000000000000000000000000000100
'Courthouse'    000001000010000000000011000000101000000000000000000000000000
'DS6A'          000000000000000000000000000000000000000000000000000000000000
'DocB7'         000000000000000000000000000000000000000000000000000000000000
'Donovan'       000000000000000000000000000000000000000000000000000000000010
'Dori'          000000000000000000000000000000000000000000000000000000000000
'E3'            000000000000000110000000000000000000000000000010000000000000
'ELB20'         000000000000000000000000000000000000000000000000000000000000
'Eagle'         000000000000000000000000000000000000000000000000000000000000
'EagleEye'      000000000000000000000000000000000000000000000000000000000000
'Erik'          000000000000000000000000000000000000000000000000000000000000
'GMA2'          000000000000000000000000000000000000000000000000000000000000
'GMA3'          000000000000000000000000000000000000000000000000000000000000
'GMA4'          000000000000000000000000000000000000000000000000000000000000
'GMA5'          000000000000000000000000000000000000000000000000000000000000
'GMA6'          000000000000000000000000000000000000000000000000000000000000
'GTE2'          000000000000000000000000000000000000010000010000000000000000
'GTE6'          000000000000000000000000000000000000000000000000000000000000
'GTE8'          000000000001000000000000000000000000000000000000000000000000
'Gaia'          000000000000000000000000000000000000000000000000000000000000
'Galaxy'        000000000000000000000000000000000000000000000000000000000000
'Giles'         000000000000000000100000000000000000000000000000000000000000
'Gladiator'     001000000000000000000000000000000000000000000000000000000000
'Gordon'        000000000000000000000000000000000000000000000000000000000000
'Gumball'       000000000000000001000000000000000000000000000000001010000000
'HINdeR'        000000000000000000000000000000000000000000000000000000000000
'Halo'          000000000000000000000000000000000000010000000000000000000000
'Hawkeye'       000000000000000000000000000000000000000000000000001010000000
'Henry'         000000000000000000000000000000000000000000000000000000000000
'Howe'          000000000000000000000000000000000000000000000000000000000000
'JAWS'          000000000000000000000000000000000000000000000000000000000000
'Jasmine'       000000000000000000000000000000000000000000000000000000000000
'Jawnski'       000000000000001000000000000000000000000000000000000000000000
'Jay2Jay'       000000000000000000000000000000010000000000000000000000000000
'Jolie1'        000000000000000000000000000000000000000000000000000000000000
'Kitkat'        000000000000000000000000000000000000000000000000000000000000
'Lannister'     000000000000000000000000000000000000000000000000000000000000
'Laroye'        000000000000000000000000000000000001000000000000000001000000
'Larva'         000000000000000000000000000000000000000000000000000000000000
'LeBron'        000000000000010000000000000000000100000000000000000000000000
'Luchador'      000000000000000000000000000000000000000000000000000000000000
'Maggie'        000000000000000000000000000000000000000000100000000000000000
'MarQuardt'     000000000000000000000000000001000000000000000000000000000000
'Marvin'        000000000000000000000000100000000000000000000000000000000000
'Min1'          000000000000000000000000000000000000000000000000000000000000
'Monty'         000000000000000000000000000000000000000000000000000000000000
'Muddy'         000000000000000000000000000000000000000000010001000000000000
'Mufasa'        000000000000000000000000000000000000000000000000000000000000
'Myrna'         000000010000000000000000000000000000000000000010000000000000
'Oline'         000000000000000000000000000000000000000000000000000000000000
'P1201'         000000000000000000000000000000000000000000000000000000000000
'Papyrus'       000000000000000000000000000000000000000100000000000100000000
'Patience'      000000000000000000000000000000000000000000000000000000000000
'Phlei'         000000000000000000000000000000000000000000000000000000000000
'Pine5'         000000000000000000000000000000000000000000000000000000000000
'Pixie'         000000000000000000000000000000000100000000000000000000000000
'Poco6'         000000000000000000000000000000000000000000000000000000000000
'Poushou'       000000000000000000000000000000000000000000000000000000000000
'Predator'      000000000000000000000000000000000000000000000000000000000000
'PrincessTrina' 000000000000000000000000000000000000000000000000000000000000
'REQ1'          000000000000000000000000000000000000000000000000000000000000
'REQ2'          000000000000000000000000000000000000000000000000000000000000
'REQ3'          000000000000000000000000000000000000000000000000000000000000
'RRH1'          000000000000000000000000000000000000000000000000000000000000
'Ramsey'        010000101000000000000000000000000000000000000000000000000000
'RedRock'       000000000000000000000000000000000000000000000000000000000000
'Rey'           000000000000000000000000000000000000000000000000000000000000
'Shyg'          000000000000000000000000000000000000000000000000000000000000
'Soups'         000000000000000000000000000000000000000000000000000000000000
'Sparky'        000000000000000000000000000000000000000000000000000000000000
'Squirty'       000000000000000000000000000000000000000000000000000000000000
'StrepC'        000000000000000000000000000000000000000000000000000000000000
'TG1'           000000000000000000000000000000000000000000000000000000000000
'TJE1'          000000000000000000000000000000000000000000000000000000000000
'TPA2'          000000000000000000000000000000000000000000000000000000000000
'Tank'          000000000000000000000000000000000000000000000000000000000000
'Trike'         000000000000000000000000000000000000000000000000000000000000
'VWB'           000000000000000000000100000000000000001000000000000000100000
'Wildcat'       000000000000000000000000000000000000000000000000000000000000
'Wizzo'         000000000000000000000000000000000000010000000000000000000000
'YDN12'         000000000000000000000000000000000000000000000000000000000000
'mu16'          000000000000000000000000000000000000000000000100000000000000
'pZL12'         000000000000000000000000000000000000000000000000000000000000
'phiAsp2'       000000000000000000000000000000000000000000000000000000000000
'phiHau3'       000000000000000000000000000000000000000000000000100000000000
'phiSASD1'      000000000000000000000000000000000000000000000000000000000000
'phiSAV'        000000000000000000000000000000000000000001001000000000000000

'32HC'          000000000000000000000000000000000000000000000000000000000000
'40AC'          000000000000000000000000000000000000000000000000000000000000
'Abrogate'      000000000000000000000000000000000000000000000000000000000000
'Acadian'       000000000000000000000000000000000000000000000000000000000000
'Alma'          000000000000000000000000000000000000000000000000000000000000
'Amela'         000000000000000000000000000000000000000000000000000000000000
'Amigo'         000000000000000000000000000000000001000000000000000100000000
'ArV2'          000000000000000000000000000000000000000000000000000000000000
'Arbiter'       000000000000000000000000000000000000000000000000000000000000
'Archie'        000000000000000000000000000000000000000000000000000000100000
'Astro'         000000000000000000000000000000000000000000000000000000000000
'Audrey'        000000000000000000000000000000000000000000000000000000000100
'Avani'         000000000000000000000000000000000000000000000000000000000000
'B22'           000000000000000000000000000000000000000000000000000000000000
'B3'            000000000000000000000000000000000000000000000000000000000000
'B5'            000000000000000000000000000000000000000000000000000000000000
'BFK20'         000000000000000000000000000000000000000000000000000000000000
'Bachita'       000000000000000000000000000000000000000000000000000000000000
'Barnyard'      000000000000000000000000000000000000000000000000000000000000
'Benedict'      000000000000000000000000000000000000000000000000000000000000
'Bennie'        000000000000000000000000000000000000000000000000000000000000
'Bernal13'      000000000100000000000000000000000000000000000000000000000000
'Bipper'        000000000000000000000000000000000000000000000000000000000000
'Bongo'         000000000010000000000000010000000000000000000000000000000000
'Brujita'       000000000000000000000000000000000000000000000000000000000000
'CMP1'          000000000000000000000000000000000000000000000000000000000000
'CN1A'          000000000000000000000000000000000000000000000000000000000000
'Catera'        010000000000000000000000100000000100001000000000000000000000
'Charlie'       000000000000000000000000000000000000000000000000000000000000
'Che9c'         000000000000000000000000000000000000000000000000000000000000
'Cheetobro'     000000000000000000000000000000000000000000000010000000000000
'Circum'        000000000000000000000000000000000000000000000000000000000000
'Cooper'        000000000000000000000000000000000000000000000000000000000010
'Corndog'       000000000000001000000000000000000000000000000000000000010000
'Courthouse'    000000000000000000000000000000000000000000000001001000000001
'DS6A'          000000000000000010000000000010000010000000000000000000000000
'DocB7'         000000000000000000000000000000000000000000000000000000000000
'Donovan'       000000000000000000000100000000000000000000000000100000000000
'Dori'          000000000000000000000000000000000000000000000000000000000000
'E3'            000000000000000000000000001100000100000000000000000000000000
'ELB20'         000000000000000000000000000000000000000000000000000000000000
'Eagle'         000010000000000000000000000000100000000000000000000000000000
'EagleEye'      000000000000000000000000000000001000000000000000000000000000
'Erik'          000000000000000000000000000000000000000000000000000000000000
'GMA2'          000000000000000000000000000000000000000000000000000000000000
'GMA3'          000000000000000000000000000000000000000000000000000000000000
'GMA4'          000000000000000000000000000000000000000000000000000000000000
'GMA5'          000000000000000000000000000000000000000000000000000000000000
'GMA6'          000000000000000000000000000000000000000000000000000000000000
'GTE2'          000000000000000000000000000000000000000000000000000000000000
'GTE6'          000000000000000000000000000000000000000000000000000000000000
'GTE8'          000000000000000000000000000000000000000000000000000000000000
'Gaia'          000000000000100000000000000000000000000000000000000000000000
'Galaxy'        000000000000000000000000000000000000000000000000000000000000
'Giles'         000000000000000000000000000010000000000000000000000000000000
'Gladiator'     000000000000000000000000000000001000000000000000000000000000
'Gordon'        000000000000000000000000000000000000000000000000000000000000
'Gumball'       000000000000000000000000000000000000010000000000000000000000
'HINdeR'        000010000000000000000000000000000000000000000000000000000000
'Halo'          001000000000000000000000000000000000000000000000000000000000
'Hawkeye'       000000000000000000000000000000000000000000000000000000000000
'Henry'         000000000001000000000000000000000000000000000000000000000000
'Howe'          000000000000000000000000000000000000000000000000000000000000
'JAWS'          000000000000000000000000000000000000000000000000000000000000
'Jasmine'       000000000000000000000000000000000000000000000000000000000000
'Jawnski'       000000000000000000000000000000000000000000000000000000000000
'Jay2Jay'       000000000000000000000000000000000000000000000000000000000000
'Jolie1'        000000000000000000000000000000000000000000000000000000000000
'Kitkat'        000000000000000000000000000000000000000000000000000000000000
'Lannister'     000000000000000000000000000000000000000000000000000000000000
'Laroye'        000000100000000000000000000000000000000000000000000000000000
'Larva'         000000000000000000000000000000000000000000000000000000000000
'LeBron'        000000000000000000000000000000000000000000000000000000100000
'Luchador'      000000000000000000000000000000000000000000000000000000000000
'Maggie'        000000000000000000000000000000000000000000000000000000000000
'MarQuardt'     000000000000000001000000000000000000000000000000000000000000
'Marvin'        000000000000000000000000000000000000000000000000000000000000
'Min1'          000000000000000000000000000000000000000000000000000000000000
'Monty'         000000000000000000000000000000000000000000000000000000000000
'Muddy'         000000000000000000000000000000000000000000000000000000000000
'Mufasa'        000000000000000000000000000000000000000000000000000000000000
'Myrna'         000000000000000000000000100000000100001000000000000000000000
'Oline'         000000000000000000000000000000000000000000000000000000000000
'P1201'         000000000000000000000000000000000000000000000000000000000000
'Papyrus'       000000000000000000000000000000000000000010000000000000000000
'Patience'      000100000000000000000000000000000000000000000000000000000000
'Phlei'         000000000000000000000000000000000000000000000000000000000000
'Pine5'         000000000000000000000000000000000000000000000000000000000000
'Pixie'         000000000000000000000000000000000000000000000000000000000000
'Poco6'         000000000000000000000000000000000000000000000000000000000000
'Poushou'       000000000000000000000000000000000000000000000000000000000000
'Predator'      000000000000001000000001000000000000000000000000000000001000
'PrincessTrina' 000000000000000000000000000000000000000000000000000000000000
'REQ1'          000000000000000000000000000000000000000000000000000000000000
'REQ2'          000000000000000000000000000000000000000000000000000000000000
'REQ3'          000000000000000000000000000000000000000000000000000000000000
'RRH1'          000000000000000000000000000000000000000000000000000000000000
'Ramsey'        000000000000000000000000000000000000000000000000000000000000
'RedRock'       000000000000000000000000000000000000000000000000000000000000
'Rey'           000000000010000000000000000000000000000000000000000000000000
'Shyg'          000000000000000000000000000000000000000000100000000000000000
'Soups'         000000000000000000000000000000000000000000000000000000000000
'Sparky'        000000000000000000000000000000000000000000000000000000000000
'Squirty'       000000000000000000000000000000000000000000000000000000000000
'StrepC'        000000000000000000000000000000000000100000000000000000000000
'TG1'           000000000000010000000000000000000000000000000000000001000000
'TJE1'          000000000000000000000000000000000000000000000000000000000000
'TPA2'          000000000000000000000000000000000000000000000000000000000000
'Tank'          000000000000000000000000000000000000000000000000000000000000
'Trike'         000010000000000000000000000000000000000000000000000000000000
'VWB'           000000000000000000000000000000000000000000000000000000000000
'Wildcat'       000001000000000000000000000000000000000100000000000000000000
'Wizzo'         000000000000000000000000000000000000000000000000000000000000
'YDN12'         000000000000000000000000000000000000000000000000000000000000
'mu16'          000000000000000000000000000000000000000000000000000000000000
'pZL12'         000000001000000000000000000000000000000000000000000000000000
'phiAsp2'       000000000000000000000000000000000000000000000000000000000000
'phiHau3'       000000000000000000000000000000000000000000000000000000000000
'phiSASD1'      000000000000000000000000000000000000000000000000000000000000
'phiSAV'        000000000000000000000000000000010000000000000000000000000000

'32HC'          000000000000000000000000000000000000000000000000100000000000
'40AC'          000000000000000000000000000000000000000000000000000000000000
'Abrogate'      000000100000000000000000000000000000000000000000000000000000
'Acadian'       001000000000000000000000000000000000000000000000000000000000
'Alma'          000000000000000000000000000000000000000000000000000000000000
'Amela'         000000000000000000000000000000000000000000000000000000000000
'Amigo'         000000000000000000000000000000000000000000000000000000000000
'ArV2'          000000000000000000000000000000000000000000000000000000000000
'Arbiter'       000000000000000000000000000000000000000000000000000000000000
'Archie'        000001000000000000000000000000001000000000000000000000000000
'Astro'         000001000000000000000000000000000000000000000000000000000000
'Audrey'        001000000000000000000000000000000000000000000000000000100000
'Avani'         000000000000000000000000000000000000000000000000000001000000
'B22'           000000000000000000000000000000000000000000000000000000000000
'B3'            000000000000000000000000000000000000000000000000000000000000
'B5'            000000000000000000000000000000000000000000000000000000000000
'BFK20'         000000000000000000000000000000000000000000000000000000000000
'Bachita'       000000000000000000000000000000000000000000000000000000000000
'Barnyard'      000000000000000000000000000000000000000000000000000000000000
'Benedict'      000000000001000000000000000000000000000000000000000000000000
'Bennie'        000000000000000000000000000000000000000000000000000000000000
'Bernal13'      000000000000001000000000000000000000000000000000000000000000
'Bipper'        000000000000000000000000000000000000000000000000000000000000
'Bongo'         000000000000000000000010000000000100000000100000000000000000
'Brujita'       000000000000000000000000000000000000000000000000000000000000
'CMP1'          000000000000000000000000000000000000000000000000000000000000
'CN1A'          000000000000000000000000000000000000000000000000000000000000
'Catera'        000000000000000000000000000000000000000000000000001000000010
'Charlie'       000000000000000000000000000000000000000000000000000000000000
'Che9c'         000000000000000000000000000000000000000000000000000000000000
'Cheetobro'     000000000000000000000000000000000000000000000000000000000000
'Circum'        000000000000110000000000000000000000000000000000000000000000
'Cooper'        001000000000000000000000000000000000000000000000000000000000
'Corndog'       000000000000000000000001000000000000000000000000000000000000
'Courthouse'    000000000000000000000000000000000000000000001000000000000000
'DS6A'          010000000000000000000000000000000000000000000000000000001000
'DocB7'         000000000000000000000000000000000000000000000000000000000000
'Donovan'       000000000000000000000000000000000001000000000000100000000000
'Dori'          000000000000000000000000000000000000001000000000000000010000
'E3'            100000000000000000000000000000000000000000000000000000000000
'ELB20'         000000000000000000000000000000000000000000000000000000000000
'Eagle'         000000000000000000000000000000000000000000000000000000000000
'EagleEye'      000000000000000000000000000000000000000000000000000000000000
'Erik'          000000000000000000000000000000000000000000000000000000000000
'GMA2'          000000000000000000000000000000000000000000000000000000000000
'GMA3'          000000000000000000000000000000000000000000000000000000000000
'GMA4'          000000000000000000000000000000000000000000000000000000000000
'GMA5'          000000000000000010000000000000000000000000000000000000000000
'GMA6'          000000000000000000000000000000000000000000000000000000000000
'GTE2'          000000000000000000000000000000000000000000000000000000000000
'GTE6'          000000000000000000000000000000000000000000000000000000000000
'GTE8'          000000000000000000000000000000000000000000000000000000000000
'Gaia'          000000000000000000000000000000000000000000000000000000000000
'Galaxy'        000000000000000000000000000000000000000000000000000000000000
'Giles'         000000000000000000000000000000000000000000000000100000000000
'Gladiator'     000000000000000000000000000000000000000000000000000000000000
'Gordon'        000000000000100000000000000000000000000000000000000000000000
'Gumball'       000000000000000000000000000000100000000000000000000000000000
'HINdeR'        000000000000000000000000000000000000000000000000000000000000
'Halo'          000000000000000000000000000000000000000000000000000000000000
'Hawkeye'       000000000000000000000000000010100000000000000000000000000000
'Henry'         000010000000000000000000000000000000000000000000000000000000
'Howe'          000000000000000000000000000000000000000000000000100000000000
'JAWS'          000000000000000000000000000000000000000000000000000000000000
'Jasmine'       000000000000000000000000000000000000000000000000000000000000
'Jawnski'       000000000000000000000000000000000000000000000000000000000000
'Jay2Jay'       000000001000000000000000000000000000000000000000000000000000
'Jolie1'        001000000000000000000000000000000000000000000000000000000000
'Kitkat'        000000000000000000000000000000000000000000000000000000000000
'Lannister'     000000000000000000000000000000000000000000000000000000000000
'Laroye'        000000000000000000000100100000000000000000000000000000000000
'Larva'         000000000000000000000000000000000000000000000000000000000000
'LeBron'        000000010000000000000000000000000000000000000000000000000000
'Luchador'      000000000000000000000000000000000000000000000000000000000000
'Maggie'        000000000000000000000000000001000000000000000000000000000000
'MarQuardt'     000000000000000000000000010000000000000000000000000000000000
'Marvin'        000000000000000000000000000000000000000000000000000000000000
'Min1'          000000000000000000000000000000000000000000000000000000000000
'Monty'         000000000000000000000000000000000000000000000000000000000000
'Muddy'         000000000000000000010000000000000000000100000000000000000000
'Mufasa'        000000000000000000000000000000000000000000000000000000000000
'Myrna'         000000000000000000000000000000000000000000000000000000000000
'Oline'         001000000000000000000000000000000000000000000000000000000000
'P1201'         000000000000000000000000000000000000000000000000000000000000
'Papyrus'       000000000000000001000000000000000000000000000000000000000000
'Patience'      000000000000000000000000000000000000000000000000000000000000
'Phlei'         000000000000000000000000000000000000000000000000000000000000
'Pine5'         000000000000000000000000000000000000000000000000000000000000
'Pixie'         000000000000000000000000000000000000000000000000000000000000
'Poco6'         000000000000000000000000000000000000000000000000000000000000
'Poushou'       000000000000000000000000000000000000000000000000000000000000
'Predator'      000000000000000000000000000000000000000000000000000000000000
'PrincessTrina' 000000000000000000000000000000000000000000000000100000000000
'REQ1'          000000000000000000000000000000000000000000000000000000000000
'REQ2'          000000000000000000000000000000000000000000000000100000000000
'REQ3'          000000000000000000000000000000000000000000000000000000000000
'RRH1'          000000000000000000000000000000000000000000000000000000000000
'Ramsey'        000000000000000000000000000000000000000000000000000000000000
'RedRock'       000000000000000000000000000000000000000000000000000000000000
'Rey'           000001000000000000000010000000000100000000100000000000000000
'Shyg'          000000000000000000000000000000000000000000000000000010000000
'Soups'         000000000000000000000000000000000000000000000000000000000000
'Sparky'        000000000000000010001000000000000000000000000000000000000000
'Squirty'       000000000000000000000000000000000000000000000000000000000000
'StrepC'        000000000000000000000000000000000000000000000000000000000000
'TG1'           000000000000000000000000000000000000000000000000000000000000
'TJE1'          000000000000000000000000000000000000000000000000000000000000
'TPA2'          000000000000000000000000000000000000000000000000000000000000
'Tank'          000000000000000000000000000000000000000000000000000000000000
'Trike'         000000000000000000000000000000000000000000000000000000000000
'VWB'           000000000000000000000000000000000000000000000000000000000000
'Wildcat'       000000000000000000000000000000000000000000000100000000000000
'Wizzo'         000000000000000000000000000000000000000000000000000000000000
'YDN12'         000000000000000000000000000000000000000000000000000000000000
'mu16'          000000000000000000000000000000000000000000000000000000000000
'pZL12'         000000000000000000000000000000000000000000000000010000000000
'phiAsp2'       000000000000000000000000000000000000000000000000000000000000
'phiHau3'       000000000000000000000000000000000000000000000000000000000000
'phiSASD1'      000000000000000000000000000000000000000000000000000000000000
'phiSAV'        000000000000000000000000000000000000000000000000000000000000

'32HC'          000000000000000000000000000000000000000000000000000000000000
'40AC'          000000000000000000000000000000000000000000000000000000000000
'Abrogate'      000000000000000000000000000000000000000000000010000000000000
'Acadian'       000000000000000000000000000000000000000000000000000000000000
'Alma'          000000000000000000000000000000000000000000000000000000000000
'Amela'         000000000000000000000000000000000100000000000000000000000000
'Amigo'         000000000000000000000000000010000000000000000000000000000000
'ArV2'          000000000000000000000000000000000000000000000000000000000000
'Arbiter'       000000000000000000000000000000000000000000000000000000000000
'Archie'        000000000000000000000000000000000000000000000000000000000000
'Astro'         000000000000000000000000000000000000000000000000000000000000
'Audrey'        000000000000000000000000000000000000000000000000000000000000
'Avani'         000000000000000000000000000000000000000000000000000000000000
'B22'           000000000000000000000000000000000000000000000000000000000000
'B3'            000000000000000000000000000000000000000000000000000000000000
'B5'            000000000000000000000000000000000000000000000000000000000000
'BFK20'         000000000000000000000000000000000000000000000000000000000000
'Bachita'       000000000000000000000000000000000000000000000000000000000000
'Barnyard'      000000000000000000000000000000000000000000000000000000000000
'Benedict'      000000000000000000000000000000000000000000000000000000000000
'Bennie'        000000000000000000000000000000000000000000000000000000000000
'Bernal13'      000000000000000000000000000000000000000000000000000000000000
'Bipper'        000000000000000000000000000000000000000000000000000000000000
'Bongo'         000000000000000000000000000000000000000000000000000000000000
'Brujita'       000000000000000000000000000000000000100000000000000000000000
'CMP1'          000000000000000000000000000000000000000000000000000000000000
'CN1A'          000000000000000000000000000000000000000000000000000000000000
'Catera'        000000000001110001010010000000000010000000000000000000000000
'Charlie'       000000000000000000000000000000000000000000000000000000000000
'Che9c'         000000000000000000000000000000000000000000000000000000000000
'Cheetobro'     000000010000000000000000000000000000000000000000000000000000
'Circum'        000000000000000000000000000000000000000000000000000000000000
'Cooper'        000000000000000000000000000000000000000000000000000000000000
'Corndog'       000000000000000000000000000000000000000000000100000000000000
'Courthouse'    000000000000000000000000000000000000000100000001000000000000
'DS6A'          000000000000000000000000000000000000000000000000000000001000
'DocB7'         000000000000000000000000000000000000000000000000000000000000
'Donovan'       000000000000000000000000000000000000100000000000000000000000
'Dori'          000000000000000000000000000000000000000000000000000000000000
'E3'            000000000000000000100000000000000000000000000000000000010110
'ELB20'         000000000000000000000000000000000000000000000000000000000000
'Eagle'         000000000000000000000000000000000000000000000000000000000000
'EagleEye'      000000000000000000000001000000000000000000000000000000000000
'Erik'          000000000000000000000000000000000000000000000000000000000000
'GMA2'          000000000000000000000000000000000000000000000000000000000000
'GMA3'          000000000000000000000000000000000000000000000000000000000000
'GMA4'          000000000000000000000000000000000000000000000000000000000000
'GMA5'          000000000000000000000000000000000000000000000000000000000000
'GMA6'          000000000000000000000000000000000000000000000000000000000000
'GTE2'          000000000000000000000000010000000000000000000000000000000000
'GTE6'          000000000000000000000000000000000000000000000000000000000000
'GTE8'          000000000000000000000000000000000000000000000000000000000000
'Gaia'          000000000000000000000000000000000000000100000000000000000000
'Galaxy'        000000000000000000000000000000000000000000000000000000000000
'Giles'         000000000000000000000000000000000000000000000000000000000000
'Gladiator'     000000000000000000000000000000000000000000000000000000000000
'Gordon'        000000000000000000000000000000000000000000000000000000000000
'Gumball'       000000000000000000000000000000000000000000000000000010000000
'HINdeR'        000000000100000000000000000100000000000000000000000000000000
'Halo'          000000000000000000000000000000000000000000000000000000000000
'Hawkeye'       000000000000000000000000000000000000000000000000000010000000
'Henry'         000000000000000000000000000000000000000000000000000001000000
'Howe'          000000000000000000000000000000000000000000000000000000000000
'JAWS'          000000000000000000000000000000000000000000000000000000000000
'Jasmine'       000000000000000000000000000000000000000000000000000000000000
'Jawnski'       000000001000000000000000000000000000000000000000000000000000
'Jay2Jay'       000000000000000010000000000000000000000000010000000000000000
'Jolie1'        000000000000000000000000000000000000000000000000000000000000
'Kitkat'        000000000000000000000000000000000000000000000000000000000000
'Lannister'     000000000000000000000000000000000000000000000000000000000000
'Laroye'        000010000000000000000000000000000000000000000000000000000000
'Larva'         000000000000000000000000000000000000000000000000000000000000
'LeBron'        000000000000000000000000000000000000000000000000000000000000
'Luchador'      000000000000000000000000000000000000000000000000000000000000
'Maggie'        010000000000000000000000000000000000000000000000000000000000
'MarQuardt'     000000000000000000000000000000000000000000000000000000000000
'Marvin'        000000000000000000000000000000000000000000000000000000000000
'Min1'          000000000000000000000000000000000000000000000000000000000000
'Monty'         000000000000000000000000000000000000000000000000000000000000
'Muddy'         000000000000000000000000010000000000000000000000000000000000
'Mufasa'        000000000000000000000000000000000000000000000000000000000000
'Myrna'         000000000000000000000010000000000000000000000000000000000000
'Oline'         000000000000000000000000000000000000000000000000000000000000
'P1201'         000000000000000000000000000000000000000000000000000000000000
'Papyrus'       000000000000000000000000000000000001000000000000010000000000
'Patience'      000000000000000000000000000000000000000000000000000000000000
'Phlei'         000000000000000000000000000000000000000000000000000000000000
'Pine5'         000000000000000000000000000000000000000000000000000000000000
'Pixie'         000000000000000000000000000000000000000000000000000000000000
'Poco6'         000000000000000000000000000000000000000000000000000000000000
'Poushou'       000000000000000000000000000000000000000000000000000000000000
'Predator'      000000000000000000000000000000000000000000000000000000000000
'PrincessTrina' 000000000000000000000000000000000000000000000000000000000000
'REQ1'          000000000000000000000000000000000000000000000000000000000000
'REQ2'          000000000000000000000000000000000000000000000000000000000000
'REQ3'          000000000000000000000000000000000000000000000000000000000000
'RRH1'          000000000000000000000000000000000000000000000000000000000000
'Ramsey'        000100000000000000000000000001000000000001000000000000000000
'RedRock'       000000000000000000000000000000000000000000000000000000000000
'Rey'           000000000000000000000000001000000000000000000000000000000000
'Shyg'          000000000000000000000000000000000000000010000000000000000000
'Soups'         000000000000000000000000000000000000000000000000000000000000
'Sparky'        000000000000000000000000000000000000000000000000001000000000
'Squirty'       000000000000000000000000000000000000001001000000000000000000
'StrepC'        000000100000000000000000000000000000000000000000000000000000
'TG1'           000000000000000000000000000000000000000000000000000000000000
'TJE1'          000000000000000000000000000000000000000000000000000000000000
'TPA2'          000000000000000000000000000000000000000000000000000000000000
'Tank'          000000000000000000000000000000000000000000000000000000000000
'Trike'         000000000000000000000000000000000000000000000000000000000000
'VWB'           000000000000000000000000000000000000000000000000000000000000
'Wildcat'       000000000000000100000000000000000000000000000000000000000000
'Wizzo'         000000000000000000000000000000000000000000001000000000000000
'YDN12'         000000000000000000001000100000000000000000000000000000000000
'mu16'          000000000000000000000000000000000000000000000000000000000000
'pZL12'         000000000000000000000000000000000000000000000000000000000000
'phiAsp2'       000000000000000000000000000000000000000000000000000000000000
'phiHau3'       000000000000000000000000000000000000000000000000000000000000
'phiSASD1'      000001000000000000000000000000000000000000000000000000000000
'phiSAV'        000000000000000000000000000000000000000000000000000000000000

'32HC'          000000000000000000000000000000000000000000000000000000000000
'40AC'          000000000000000000000000000000000000000000000000000000000000
'Abrogate'      000000000000000000000000000000000000000000000000000000000000
'Acadian'       000000000000000000000000000000000000000000000000000000000000
'Alma'          000000000000000000000000000000000000000000000000000000000000
'Amela'         000000000000000000000000000000000000000000000000000000000000
'Amigo'         000000000000000000000000000000000000000000000000000000000000
'ArV2'          000001000000000000000000000000000000000000000000000000000000
'Arbiter'       010000000000000000000000000000000000001000000000000000000000
'Archie'        000000000000000000000000000000000000000000000000000000000000
'Astro'         000000000000000000000000000000000000000000010000000000000000
'Audrey'        000000000000000000000000000000000000000000000000000000000000
'Avani'         000000000000000000000000000000000000000000000000000000000000
'B22'           000000000000000000000000000000000000000000000000000000000000
'B3'            000000000000000000000000000000000000000000000000000000000000
'B5'            000000000000000000000000000000000000000000000000000000000000
'BFK20'         000000000000000000000000000000000000000000000000000000000000
'Bachita'       000000000000000000000000000000000000000000000000000000000000
'Barnyard'      000000000000000000000000000000000000000000000000000000000000
'Benedict'      000000000000000000000000000000000000000000000000000000000000
'Bennie'        000000000000000000100000000000000000000000000000000000000000
'Bernal13'      000000000000000000000000000000000000000000000000000000000000
'Bipper'        000000000000000000000000000000000000000000000000000000000000
'Bongo'         000000000000000000000000000000000000000000000000000000000001
'Brujita'       000000000000000000000000000000000000000000000000000000000000
'CMP1'          000000000000000000000000000000000000000000000000000000000000
'CN1A'          000000000000000000000000000000000000000000000000000000000000
'Catera'        000000000000000000000000000000000000000000000000000000000000
'Charlie'       000000000000000000000000000000000000000000000000000000000000
'Che9c'         000000000000000000000000000000000000000000000000000000000000
'Cheetobro'     000000000000000000000000000000000000000000000000000000000000
'Circum'        000000000000000000000000000000000000000000000000000000000000
'Cooper'        000000000000000000000000000000000000000000000000000000000000
'Corndog'       000000000000000000010000000000000000000000000000000000000000
'Courthouse'    000000000000000000000100100000000000000000000000000000010100
'DS6A'          000000000000000000000000000000000000010000100001000110000000
'DocB7'         000000000000000000000000000000000000000000000000000000000000
'Donovan'       000000000000010000000000000000000000000000000000000000000000
'Dori'          000000000000000000000000000000000000000000001000000000100000
'E3'            000000000010000000000000000000101000000000000000001000000000
'ELB20'         000000000000000000000000000000000000000000000000000000000000
'Eagle'         000000000000000001000000000000000000000000000000000000000000
'EagleEye'      000000000000000000000000000000000000000000000000000000000000
'Erik'          000000000000000000000000000000000000000000000000000000000000
'GMA2'          000000000000000000000000000000000000000000000000000000000000
'GMA3'          000000000000000000000000000000000000000000000000000000000000
'GMA4'          000000000000000000000000000000000000000000000000000000000000
'GMA5'          000000000000000000000000000000000000000000000000000000000000
'GMA6'          000000000000000000000000000000000000000000000000000000000000
'GTE2'          000000000000000000000000000000000000000000000000000000000000
'GTE6'          000000000000000000000000000000000000000000000000000000000000
'GTE8'          000000000000000000000000000000000000000000000000000000000000
'Gaia'          000000000000000000000000000000000000000000000001010010000000
'Galaxy'        000000000000000000000000000000000000000000000000000000000000
'Giles'         000000000000000000000000000000010000000000000000000000000000
'Gladiator'     000000000000000000000000000000000000000000000000000000000000
'Gordon'        000000000000000000000000000000000000000000000000000000000000
'Gumball'       000000000000000000000000000000000000000000000000000000000000
'HINdeR'        000000000000000000000000000000000000000000000000000000000000
'Halo'          000000000000000000000000000000000000000000000000000000000000
'Hawkeye'       000000000000001000000000000000000000000000000000000000000000
'Henry'         000000000000100000000000000000000000000000000000000000000000
'Howe'          000000000000000000000000000000000000000000000000000000000000
'JAWS'          000000000000000000000000000000000000000000000000000000000000
'Jasmine'       000000000000000000000000000000000000000000000000000000000000
'Jawnski'       000000000000000000000000000000000000000000000000000000000000
'Jay2Jay'       000000000000000000000001000000000000000000000000000000000000
'Jolie1'        000000000000000000000000000000000000000000000000000000000000
'Kitkat'        000000000000000000000000000000000000000000000000000000000000
'Lannister'     000000000000000000000000000000000000000000000000000000000000
'Laroye'        000100000000000000000000000000000000000000000000000000000000
'Larva'         000000000000000000000000000000000000000000000000000000000000
'LeBron'        000000000000000000000000000000000000000000000000000000000000
'Luchador'      000000000000000000000000000000000000000000000000000000000000
'Maggie'        000000000000000000000000000000000000000000000000000000000000
'MarQuardt'     000000000000000001000000000000000000000000000000000000000000
'Marvin'        000000000000000000000000011000000010000010000000000000001000
'Min1'          000000000000000000000000000000000000000000000000000000000000
'Monty'         000000000000000000000000000000000000000000000000000000000000
'Muddy'         000000000000000000000000000000000000000000000000000000000000
'Mufasa'        000000000000000000000000000000000000000000000000000000000000
'Myrna'         000000000000000000000000000000000000000000000000000000000000
'Oline'         000000000000000000000000000000000000000000000000000000000000
'P1201'         000000000000000000000000000000000000000000000000000000000000
'Papyrus'       000000000000000000000000000000000000000000000000000000000000
'Patience'      000000000000000000000010000100000000100000000000000000000000
'Phlei'         000000000000000000000000000000000000000000000000000000000000
'Pine5'         000000000000000000000000000000000000000000000000000000000000
'Pixie'         000000000000000000000000000000000000000000000000000000000000
'Poco6'         000000000000000000000000000000000000000000000000000000000000
'Poushou'       000000000000000000000000000000000000000000000000000000000000
'Predator'      000000010000000000000000000000000000000000000000000001000000
'PrincessTrina' 000000000000000000000000000000000000000000000000000000000000
'REQ1'          000000000000000000000000000000000000000000000000000000000000
'REQ2'          000000000000000000000000000000000000000000000000000000000000
'REQ3'          000000000000000000000000000000000000000000000000000000000000
'RRH1'          000000000000000000000000000000000000000000000000000000000000
'Ramsey'        000000000000000000000000000000000000000000000001000010000000
'RedRock'       000000000000000000000000000000000000000000000000000000000000
'Rey'           000000000000000000000000000000000000000000000000000010000001
'Shyg'          000000000000000000000000000000000000000000000000100000000000
'Soups'         000000000000000000000000000001000000000000000000000000000000
'Sparky'        000000000000000000000000000000000000000000000000000000000000
'Squirty'       000000000000000000000000000000000000000000000001000000000000
'StrepC'        000000000000000000000000000000000000000000000000000000000000
'TG1'           000000000000000000000000000000000000000000000000000000000000
'TJE1'          000000000000000000000000000000000000000000000000000000000000
'TPA2'          000000000000000000000000000000000000000000000000000000000000
'Tank'          000000000000000000000000000000000000000000000000000000000000
'Trike'         000000000000000000000000000000000000000000000000000000000000
'VWB'           001000000000000000000000000000000000000000000000000000000000
'Wildcat'       000000000000000000000000000000000000000000000000000000000000
'Wizzo'         000000000000000000000000000000000000000000000010000000000000
'YDN12'         000000000000000000000000000000000000000000000000000000000000
'mu16'          000000000000000000000000000000000001000000000000000000000000
'pZL12'         000000000000000000000000000010000000000100000000000000000000
'phiAsp2'       000000000000000000000000000000000000000000000000000000000000
'phiHau3'       000000000000000000000000000000000000000000000000000000000000
'phiSASD1'      000000000000000000000000000000000000000000000000000000000000
'phiSAV'        000000000000000000000000000000000000000000000000000000000000

'32HC'          000000000000000000000000000000001000000100000000000000000100
'40AC'          000000000000000000000000000000000000000000000000000000000000
'Abrogate'      000000000000000000000000000000000000000000000000000000000000
'Acadian'       000000000000000000000000000000000000000000000000000000001000
'Alma'          000000000000000000000000000000000000000000000000000000000000
'Amela'         000000000000000000000000000000000000000000000000000000000000
'Amigo'         000000000000000100000000000000000000000000000000000010000000
'ArV2'          000000000000000000000000000000000000000000000000000000000000
'Arbiter'       000000000000000000000000000100000000000000000000000000000000
'Archie'        000000000000000000000000010000000000000000000000000000000000
'Astro'         000000000000000000000000000000000000000000000000000000000000
'Audrey'        000000000000000000000000000100000000001000000000000000000000
'Avani'         000000000000000000000000000000000000000000000000000000000000
'B22'           000000000000000000000000000000000000000000000000000000000000
'B3'            000000000000000000000000000000000000000000000000000000000000
'B5'            000000000000000000000000000000000000000000000000000000000000
'BFK20'         000000000000000000000000000000000000000000000000000000000000
'Bachita'       000000000000000000000000000000000000000000000000000000000000
'Barnyard'      000010000000000000000000000001000000000000000000000000000000
'Benedict'      000000000000000000000000000000000000000000000000000100000000
'Bennie'        000000000000000000000010000000000000000000000000000000000000
'Bernal13'      000000000000000000000000000000000000000000000000000000000000
'Bipper'        000000000000000000000000000000000000000000000000000000000000
'Bongo'         000000000000000000000000000000000000000010000000000000000000
'Brujita'       000000000000000000000000000000100000000000000000000000000000
'CMP1'          000000000000000000000000000000000000000000000000000000000000
'CN1A'          000000000000000000000000000000000000000000000000000000000000
'Catera'        000000000000000000000000100000000000000000000000000000000000
'Charlie'       000000000000000000001000000000000000000000000000000000000000
'Che9c'         000000000000000000000000000000100000000000000000000000000000
'Cheetobro'     000000000000000000000000000000000000000000000000000000000000
'Circum'        000000000000000000000000000000000000000000000000000000000000
'Cooper'        000000001000000000000000000000000000000000000000000000001000
'Corndog'       000000000000000000000000000000000000000000000000000000000000
'Courthouse'    000000000101010000000000010000000000000000000000000000000000
'DS6A'          000000000000000000000000000000000000000000000000000000000000
'DocB7'         000000000000000000000000000000000000000000000000000000000000
'Donovan'       000000000000001000000000000000000000000000000000000000000010
'Dori'          000000000000000000000000000100000000000000000000000000000000
'E3'            000000000000000000000000000000000000100000000000000000000000
'ELB20'         000000000000000000000000000000000000000000000000000000000000
'Eagle'         000000000000000000000000000000000000000000000000000000000000
'EagleEye'      000000000000000000000000000000000000000000000000000000000000
'Erik'          000000000000000000000000000000000000000000000000000000000000
'GMA2'          000000000000000000000000000000000000000000000000000000000000
'GMA3'          000000000000000000000000000000000000000000000000000000000000
'GMA4'          000000000000000000000000000000000000000000000000000000000000
'GMA5'          000000000000000000000000000000000000000000000000000000000000
'GMA6'          000000000000000000000000000000000000000000000000000000000000
'GTE2'          000000000000000000000000000000000000000000000000000000000000
'GTE6'          000000000000000000000000000000000000000000000000000000000000
'GTE8'          000000000000000000000000000000000000000000000000000000000000
'Gaia'          000000000000010000000000000000000000000000000000000000000000
'Galaxy'        000000000000000000000000000000000000000000000000000000000000
'Giles'         000000000000000000000000000000001000000100000000000000000000
'Gladiator'     000000000000000000000000000000000000000000000000000000000000
'Gordon'        000000000000000000000000000000000000000000000000000000000000
'Gumball'       000000000000000000000000000000000000000000000000000000000000
'HINdeR'        000000000000000000000000000000000000000000000000000000000000
'Halo'          000000000000000000000000000000000000000000000000000000000000
'Hawkeye'       000000000000000000000000000000000000000000000000000000000000
'Henry'         000000000000000000000000010000000001000000000000010000000000
'Howe'          000000000000000000000000000000000000000000000000000000000000
'JAWS'          000000000000000000000000000000000000000000000000000000000000
'Jasmine'       000000000000000000000000000000000000000000000000000000000000
'Jawnski'       100000010000000000000000000000000000000000000000000000000000
'Jay2Jay'       000000000000000000000000000000000000000000000000000000000000
'Jolie1'        000000000000000001000000000000000000000000000000000000001000
'Kitkat'        000000000000000010000000000000000000000000000000000000000000
'Lannister'     000000000000000000000000000000000000000000000000000000000000
'Laroye'        000000000000000000000000000000000000000000000000000000000000
'Larva'         000000000000000000000000000000000000000000000000000000000000
'LeBron'        000000000000000000000000010000000000000000000000000000000000
'Luchador'      000000000000000000000000000000000000000000000000000000000000
'Maggie'        000000000000000000000000000000000000000000000000000000000000
'MarQuardt'     000000000000000000000000000000000000000000000000000000000000
'Marvin'        000000000000000000000000000010000000000000000000000000000000
'Min1'          000000000000000000000000000000000000000000000000000000000000
'Monty'         000000000000000000000000000000000000000000000000000000000000
'Muddy'         000000000000000000000000000000000000000000001100000000000000
'Mufasa'        000000000000000000000000000000000000000000000000000000000000
'Myrna'         000000000000000000000000000000000000000000000000100000000000
'Oline'         000000000000000000000001000000000000000000000000001000000000
'P1201'         000000000000000000000000000000000000000000000000000000000000
'Papyrus'       000000000000000000000000000000000000000000000000000000000000
'Patience'      000000000000000000000000000000000000000000000000000000000000
'Phlei'         000000000000000000000000000000000000000000000000000000000000
'Pine5'         000000000000000000000000000000000000000000000000000000000000
'Pixie'         000000000000000000000000000000000000000000000000000000000000
'Poco6'         000000000000000000000000000000000000000000000000000000000000
'Poushou'       000000000000000000000000000000000000000000000000000000000000
'Predator'      000000000000000000000000000000000000000000000011000000000000
'PrincessTrina' 000000010000000000000000000000000000000000000000000000000000
'REQ1'          000000000000000000000000000000000000000000000000000000000000
'REQ2'          000000000000000000000000000000000000000000000000000000000000
'REQ3'          000000000000000000000000000000000000000000000000000000000000
'RRH1'          000000000000000000000000000000000000000000000000000000000000
'Ramsey'        000000000000000000000000000000000000000000000000000000000000
'RedRock'       000000000000000000000000000000000000000000000000000000000000
'Rey'           000000000000000000000000000000000000000000000000000000000000
'Shyg'          000000000000000000000000000000000000000000000000000000000000
'Soups'         000000000000000000000000000000000000000000000000000000000000
'Sparky'        000000000000000000000000000000000000000000100000000000000000
'Squirty'       000000000000000000000000000000000000000000000000000000000000
'StrepC'        000000000000000000000000000000000000000000000000000000000000
'TG1'           001000000000000000000000000000000000000000000000000000000000
'TJE1'          000000000000000000000000000000000000000000000000000000000000
'TPA2'          000000000000000000000000000000000000000000000000000000000000
'Tank'          000000000000000000000000000000000000000000000000000000000000
'Trike'         000000000000000000000000000000000000000000000000000000000000
'VWB'           000000000000000000000000000000000000000000000000000000000000
'Wildcat'       000000000001000000000100000000000000000000000000000000000000
'Wizzo'         000000000000100000000000000000000000000000000000000000000000
'YDN12'         000000000000000000000000001000000010000000000000000000000000
'mu16'          000000000000000000000000000000000000000000000000000000000000
'pZL12'         000000000000000000000000000000000000000000000000000000000000
'phiAsp2'       000000000000000000000000000000000000000000000000000000000000
'phiHau3'       000000000000000000000000000000000000000000000000000000000000
'phiSASD1'      000000000000000000000000000000000000000000000000000000100000
'phiSAV'        000000000000000000000000000000010000000000000000000000000001

'32HC'          000000000000000000000000000000000000000000000000000000000000
'40AC'          000000000000000001000000000000000000000000000000000000000000
'Abrogate'      000000000000000000000000000000000000000000000000000000000000
'Acadian'       000000000000000000000000000000000000000000000000000000000000
'Alma'          000000000000001001000000000000000000000000000001000000000000
'Amela'         000000000100000001000000000000000000000000000100000000000000
'Amigo'         000000000000000000000000000000000000000000000000000100000000
'ArV2'          000000000000010000000000000000000000000000000000000000000000
'Arbiter'       000000000000000000000000000000000000000000000000000000000000
'Archie'        000000000000000000000000000000000000000000000000000000000000
'Astro'         000000000000000001000000000000000000000000100000000000000000
'Audrey'        000000000000000000000000000000000000000000000000000000000000
'Avani'         000000000000000000010000000000000000000000000000000000000000
'B22'           000000000000000000000000000000000000000000000000000000000000
'B3'            000000000000000000000000000000000000000000000000000000000000
'B5'            000000000000000000000000000000000000000000000000000000000000
'BFK20'         000000000000000000000000000000000000000000000000000000000000
'Bachita'       000000000000000000000000000000000000000000000000000000000000
'Barnyard'      000000000000000000000000000000000000000000000000000000000000
'Benedict'      000000000000000001000000000000000000000000000000000000000000
'Bennie'        000000000000000000000000000000000000000000000000000010000000
'Bernal13'      000000000000000000000000000000000000000000000000000000000000
'Bipper'        000000000000000000000000000000000000000000000000000000000000
'Bongo'         001110100000000000000000000000000000000000000000000000000000
'Brujita'       000000000000000000000000000000000000000000000010000000000000
'CMP1'          000000000000000000000000000000000000000000000000000000000000
'CN1A'          000000000000000000000000000000000000000000000000000000000000
'Catera'        000000000000000000000000000000000010100000000000000000000000
'Charlie'       000000000000000000000000000000000000000000000000000000000000
'Che9c'         000000000000000000000000000000000000000000000000000000000000
'Cheetobro'     000000000000000000000000000000000000000000000000000000000000
'Circum'        000000000000000000000000000000000000000000000000000000000000
'Cooper'        000000000000000000000000000000000000000000000000000000000000
'Corndog'       000000000000000000000000000000000000000000000000100000000000
'Courthouse'    000000000000000000000000000010000000000000000000000000000000
'DS6A'          000000000000000000000000000000000000000000000000000000000000
'DocB7'         000000000000000000000000000000000000000000000000000000000000
'Donovan'       000000000000000000000000000000000000000000000010000000000000
'Dori'          000000000000000000000000000000000000000000000000000000000000
'E3'            000000000000000000000001000000000010000000000000000000000100
'ELB20'         000000000000000001000000000000000000000000000100000000000000
'Eagle'         000000000000000001000000000000000000000000000000000000000000
'EagleEye'      000000000000000001000000000000000000000000000000000000000000
'Erik'          000000000000000001000000000000000000000000000000000000000000
'GMA2'          000000000000000000000000000000000000000000000000000000000000
'GMA3'          000000000000000000000000000000000000000000000000000000000000
'GMA4'          000000000000000000000000000000000000000000000000000000000000
'GMA5'          000000000000000000000000000000000000000000000000000000000000
'GMA6'          000000000000000000000000000000000000000000000000000000000000
'GTE2'          000000000000000000000000000000000000000000000000000000000000
'GTE6'          000000000000000000000000000000000000000000000000000000000000
'GTE8'          000000000000000000000000000000000000000000000000000000000000
'Gaia'          000000000000000000100000000000000000000000000000000000000000
'Galaxy'        000000000000000000000000000000000000000000000000000000000000
'Giles'         000000000000000000000000000000000000000000000010000000000000
'Gladiator'     000000000000000001000000000000000000000000000000000000000000
'Gordon'        000000000000000000000000000000000000000000000000000000000000
'Gumball'       000000000000000000000000000000000000000000000000000000000000
'HINdeR'        000000000000000001000000000000000000000000000000000000000000
'Halo'          000000000000000000000000000000000000000000000010000000000000
'Hawkeye'       000000000000000000000000000000000000000000000000000000011000
'Henry'         000000000000000000000000000000000000010000000000000000000000
'Howe'          000000000000000000000000000000000000000000000000000000000000
'JAWS'          000000000000000000000000000000000000000000000000000000000000
'Jasmine'       000000000000000000000000000000000000000000000000000000000000
'Jawnski'       000000000000000000000000000000000000000000000000000000000000
'Jay2Jay'       010000000000000000000000000000000000000000000000000000100000
'Jolie1'        000000000000000000000000000001000000000000000000000000000000
'Kitkat'        000000000000000000000000000000000000000000000000000000000000
'Lannister'     000000000000000001000000000000000000000000000100000000000000
'Laroye'        000000000000000000000000000000000000000000000000000000000010
'Larva'         000000000000000000000000000000000000000000000000000000000000
'LeBron'        000000000000000000000000000000000000000000000000000000000000
'Luchador'      000000000000000001000000000000000000000000000000000000000000
'Maggie'        000000000000000000000000000000000000000000000000000000000000
'MarQuardt'     000000000000000001000000000000000000000000000000000000000000
'Marvin'        000000000000000000000000011000000000000000000000000000000000
'Min1'          000000000000000000000000000000000000000000000000000000000000
'Monty'         000000000000000000000000000000000000000000000000000000000000
'Muddy'         000000000000000000000000000000000000000000000000000000000000
'Mufasa'        000000000000000000000000000000000000000000000000000000000000
'Myrna'         000000000000000000000000000000000010000000000000000000000000
'Oline'         000000000000000000000000000001000000000000000010000000000000
'P1201'         000000000000000000000000000000000000000000000000000000000000
'Papyrus'       000000000000000000000000000000000000000000000000000000000000
'Patience'      000000000000000000000000000100011000000000000000000000000000
'Phlei'         000000000000001101000000000000000000000000000000000000000000
'Pine5'         000000000000000000000000000000000000000000000000000000000000
'Pixie'         000000000000000000000000000000000000000000000000000000000000
'Poco6'         000000000000000000000000000000000000000000000000000000000000
'Poushou'       000000000000000000000000000000000000000000000000000000000000
'Predator'      000000000000000000000000000000000000000000000000000000000000
'PrincessTrina' 000000000000000000000000000000000000000000000000000000000000
'REQ1'          000000000000000000000000000000000000000000000100000000000000
'REQ2'          000000000000000000000000000000000000000000000000000000000000
'REQ3'          000000000000000000000000000000000000000000000000000000000000
'RRH1'          000000000000000000000000000000000000000000000000000000000000
'Ramsey'        000000000000000000100000000000000000000000000000000000000000
'RedRock'       000000000000000001000000000000000000000000000000000000000000
'Rey'           000110100000100000000000000100000000000000000000000000000000
'Shyg'          000000000000000000000000000000000000000000000000000000000000
'Soups'         000000000000000001000000000000000000000000000000000000000000
'Sparky'        000000000000000000000000000000000000000000000000000000000000
'Squirty'       000000000000000000000000000000000000000000000000000000000000
'StrepC'        000000000000000001001000000000000000000000000000000000000000
'TG1'           000000000000000000000000000000000000000000000000000000000000
'TJE1'          000000000000000000000000000000000000000000000000000000000000
'TPA2'          000000000000000000000000000000000000000000000000000000000000
'Tank'          000000000000000000000000000000000000000000000000000000000000
'Trike'         000000000000000001000000000000000000000000000000000000000000
'VWB'           000000000000000000000000001000000000000000000000000000000000
'Wildcat'       000000100000000000000000000000000000000000000000010000000000
'Wizzo'         000000001000000000000010000000000000000000000000000000000000
'YDN12'         000000000000000000000000000000000000000000000000000000000000
'mu16'          000000000000000000000000000000000000000000000000000000000000
'pZL12'         000001000001000000000000000000000000000000010000001000000000
'phiAsp2'       000000000000000000000000000000000000000000000000000000000000
'phiHau3'       000000000000000001000000000000000000000000000100000000000000
'phiSASD1'      000000000000000000000000000000000000000000000000000000000000
'phiSAV'        000000000000000000000000000000000000000000000000000000000000

'32HC'          000000000000000000000000000000000000000000000000000000000000
'40AC'          000000000000000000000000000000000000000000000000000000000000
'Abrogate'      000000000000000000000000000000000000000000000000000000000000
'Acadian'       000000000000000000000000000000000000000000000000000000000000
'Alma'          000000000000000000000000000000000000000000000000000000000000
'Amela'         000000000000000000000000000000000000000000000000000000000000
'Amigo'         000000000000000000000000000000000000000000000000000000000000
'ArV2'          000000000000000000000000000000000000000000000000000000000000
'Arbiter'       000000000000000000000000000000000000000000000000000000000000
'Archie'        000000000000010000000000000000000000000000000000000000000000
'Astro'         000000000000000000000000000000000000000000000000000000000000
'Audrey'        000000000000000000000000000000000000000000000000000000000000
'Avani'         000000000000000000000000000000000000000000000000000000000000
'B22'           000000000000000000000000000000000000000000000000000000000000
'B3'            000000000000000000000000000000000000000000000000000000000000
'B5'            000000000000000000000000000000000000000000000000000000000000
'BFK20'         000000000000000000000000000000000000000000000000000000000000
'Bachita'       000000000000000000000000000000000000000100000000000000000000
'Barnyard'      000000000000000000000000000000000000000000000000000000000000
'Benedict'      000000000000000000000000000000000000000000000000000000000000
'Bennie'        000000000000000000000000000000000000000000000000000001000000
'Bernal13'      000000000000000000000000000000000000000000000000000000000000
'Bipper'        000000000000000000000000000000000000000000000000000000000010
'Bongo'         100000000000000000000000000000000000000000000000000000000000
'Brujita'       000000000000000000000000000000000000000000000000000000000000
'CMP1'          000000000000000000000000000000000000000000000000000000000000
'CN1A'          000000000000000000000000000000000000000000000000000000000000
'Catera'        000000000000000000000000000000001000000000000000000000000000
'Charlie'       000000000000000000000000000000000000000000000000000000000000
'Che9c'         000000000000000000000000000000000000000000000000000000000000
'Cheetobro'     000000000000000000000000000000000000000000000000000000000000
'Circum'        000000000000000000000000000000000000000000000010000000000000
'Cooper'        000000000000000000000000000000000000000000000000000000000000
'Corndog'       000000000000000000000000000000000001000000000000000000000000
'Courthouse'    000000000000000000000000000000000000000000000000000000000010
'DS6A'          000000010000000000000000000000000100000010000000000000010000
'DocB7'         000000000000000000000000000000000000000000000000000000000000
'Donovan'       000000000000000000000000000000000000000000000000000000000000
'Dori'          000000000000000000000000000000000000000000000000000000000000
'E3'            000000000000000000000000000000000000000000010000000000000000
'ELB20'         000000000000000000000000000000000000000000001000000000000000
'Eagle'         000000000000000000000000000000000000000000000000000000000000
'EagleEye'      000000000000000000001000000000000000100000000000000000000000
'Erik'          000000000000000000000000000000000000000000000000000000000000
'GMA2'          000000000000000000000000000000000000000000000000000000000000
'GMA3'          000000000000000000000000000000000000000000000000000000000000
'GMA4'          000000000000000000000000000000000000000000000000000000000000
'GMA5'          000000000000000000000000000000000000000000000000000000000000
'GMA6'          000000000000000000000000000000000000000000000000000000000000
'GTE2'          000000000000000000000000000000000000000000000000000000000000
'GTE6'          000000000000000000000000000000000000000000000000000000000000
'GTE8'          000000000000000000000000000000000000000000000000000000000000
'Gaia'          000000000000000000000000000000000000000000000000000000000000
'Galaxy'        000000000000000000000000000000000000000000000000000000000000
'Giles'         000000000000000000000000000000000000000000000000000000000000
'Gladiator'     000000000000000000000000000000000000000000000000000000000000
'Gordon'        000000000000000000000000000000000000000000000010000000000000
'Gumball'       000000000000000000000000000000000000010000000000000000000000
'HINdeR'        000000000000000000000000000000000000000000000000000000000000
'Halo'          000000000000000000000000000000000000000000000000000000000100
'Hawkeye'       000000000000000000000000000000000000010000000000000000000000
'Henry'         000000000000000000000000000000000000000000000000001000000000
'Howe'          000000000000000000000000000000000000000000000000000000000000
'JAWS'          000000000000000000000000000000000000000000000000000000000000
'Jasmine'       000000000000000000000000000000000000000000000000000000000000
'Jawnski'       000000000001000000000000000000010000000000000000000000000000
'Jay2Jay'       000000000000000000000100000000000000000000000001000000000000
'Jolie1'        000000000000000000000000000000000000000000000000000000000000
'Kitkat'        000000000000000000000000000000000000000000000000000000000000
'Lannister'     000000000000000000000000000000000000000000000000000000000000
'Laroye'        000010000000100000000010000000000000000000000000000000000000
'Larva'         000000000000000000000000000000000000000000000000000000000000
'LeBron'        000000000000010000000000000000000000000000000000000000000000
'Luchador'      000000000000000000000000000000000000000000000000000000000000
'Maggie'        000000000000000000000000000000000000000000000000000000000000
'MarQuardt'     000000000000000000000000000000000000000000000000000010000000
'Marvin'        000000000000000000100000000000000000000000000000000000000000
'Min1'          000000000000000000000000000000010000000000000000000000000000
'Monty'         000000000000000000000000000000000000000000000000000000000000
'Muddy'         000000010000000000000000000000000000000000000000000000000000
'Mufasa'        000000000000000000000000000000000000000000000000000000000000
'Myrna'         000000000000000000000000000000000000000000000000000000000000
'Oline'         000000000000000000000000000000000000000000000000000000000000
'P1201'         000000000000000000000000000000000000000000000000000000000000
'Papyrus'       000000000000000000000000000000000000000000000000000000000000
'Patience'      000000000000000000000000000000000000000000000000000000000000
'Phlei'         000000000000000000000000000000000000000000000000000000000000
'Pine5'         000000000000000000000000000000000000000000000000000000000000
'Pixie'         000000000000000000000000000000000000000000000000000000000000
'Poco6'         000000000000000000000000000000000000000000000010000000000000
'Poushou'       000000000000000000000000010000000000000000000000000000000000
'Predator'      000000000100000000000000000000000000000000000000000000000000
'PrincessTrina' 000000000000000000000000000000000000000000000000000000000000
'REQ1'          000000000000000000000000000000000000000000000000000000000000
'REQ2'          000000000000000000000000000000000000000000000000000000000000
'REQ3'          000000000000000000000000000000000000000000000000000000000000
'RRH1'          000000000000000000000000000000000000000000000000000000000000
'Ramsey'        000000000000000000000000000000000000000000000000000000000000
'RedRock'       000000000000000000000000000000000000000000000000000000000000
'Rey'           100000000000000000000000000000000000000100000000010000000000
'Shyg'          000001100000000000000000000000000000000000000000000000000000
'Soups'         000000000000000000000000000000000000000000000000000000000000
'Sparky'        000000000000000000000001000000000000000000000000000000000000
'Squirty'       000000000000000000000000000000000000000000000000000000000000
'StrepC'        000000000000000000000000001000000000000000000000000000000000
'TG1'           000000000000000000000000000010000010000000000000000000000000
'TJE1'          000000000000000000000000000000000000000000000000000000000000
'TPA2'          000000000000000000000000000000000000000000000000000000000000
'Tank'          000000000000000000000000000000000000000000000000000000000000
'Trike'         000000000000000000000000000000000000000000000000000000000000
'VWB'           000000000000000000000000000000000000000000000000000000000000
'Wildcat'       000000000000000000010000000000000000000000000000000000001000
'Wizzo'         000000000000000000000000000000000000000000000000000000000000
'YDN12'         000000000000001000000000000000000000000000000000000000000000
'mu16'          000000000000000000000000000000000000000000000000000000000000
'pZL12'         000000000000000100000000100000000000000000000000000000000000
'phiAsp2'       000000000000000000000000000000000000000000000000000000000000
'phiHau3'       001000000000000000000000000000000000000000000000000000000000
'phiSASD1'      000000000000000000000000000000000000000000000000100000000000
'phiSAV'        000000000000000000000000000000000000000001000000000000000000

'32HC'          000000000000000000000000000000000000000000000000000000000000
'40AC'          000000000000000000101000000000000000000000000000000000000000
'Abrogate'      000000000000000000000000000000000000000000000000000000000000
'Acadian'       000000000000000000000000000000000001000000000000000000000000
'Alma'          000000000000000000000000100000000000000000000000000000000000
'Amela'         000000000000000000000000000000000000000000000000000000000000
'Amigo'         000000000000000000000000000000000000000000000000000000000001
'ArV2'          000010000000000000000000000000000100010000000000000000000000
'Arbiter'       000000000000000000000000000000000000000000000000000100000000
'Archie'        000000000000000100000000000000000000000000000000000000000000
'Astro'         000000000000000000000000000000000000000000000000000000000000
'Audrey'        000000000000000000000000000000000000000000000000000000000000
'Avani'         000000000000000000000000000000000000000000000000000000000000
'B22'           000000000000000000000000000000000000000000000000000000000000
'B3'            000000000000000000000000000000000000000000000000000000000000
'B5'            000000000000000000000000000000000000000000000000000000000000
'BFK20'         000000000000000000000000000000000000000000000000000000000000
'Bachita'       000000000000000000000000000000000000000000000000000000000000
'Barnyard'      000000000000000001000000000000000000000000000000010000000000
'Benedict'      000000000000000000000000010000000000000000000000000000000000
'Bennie'        000000000000000000000000000000000000000000000000000000001000
'Bernal13'      000000000000000100000000000000000000000000000000000000000000
'Bipper'        000000000000000000000000000000000000000000000000000000000000
'Bongo'         000000000000000000000000000000000000000000000000000000100000
'Brujita'       000000000000000000000000000000000000000000000000000000000000
'CMP1'          000000000000000000000000000000000000000000000000000000000000
'CN1A'          000000000000000000000000000000000000000000000000000000000000
'Catera'        000000000000000000000000000010000000000000000000000000000010
'Charlie'       000000000000000000000000000000000000000000000000000000000000
'Che9c'         000000000001000000000000000000000000000000000000000000000000
'Cheetobro'     010000000000000000000000000000000000000000000000000000000000
'Circum'        000000000000000000000000000000000000000000000000000000000000
'Cooper'        000000000000000000000000000000000000000000000000000100000000
'Corndog'       000000000000000000000000000000000000000000100000000000000000
'Courthouse'    000000000000000000000000000000000000000001000000000000000000
'DS6A'          000000000000000000000000000000000000000000000000000000000000
'DocB7'         000000000000000000000000000000000000000000000000000000000000
'Donovan'       000000000000000000000000000000000000000000000000000000000000
'Dori'          000000000000000000000000001000000000000000000000000000000000
'E3'            000000000000000000000000000000000000000000000000000000000000
'ELB20'         000000000000000000000000000000000000000000000000000000000000
'Eagle'         000000000000000000100000000000000000000000000000000000000000
'EagleEye'      000000000000000000001000000000000000000000000000000000000000
'Erik'          000000000000000000000000000000000000000000000000000000000000
'GMA2'          000000000000000000000000000000000000000000000000000000000000
'GMA3'          000000000000000000000000000000000000000000000000000000000000
'GMA4'          000000000000000000000000000000000000000000000000000000000000
'GMA5'          000000000000000000000000000000000000000000000000000000000000
'GMA6'          000000000000000000000000000000000000000000000000000000000000
'GTE2'          000000000000000000000000000000000000000000000000000000000000
'GTE6'          000000000000000000000000000000000000000000000000000000000000
'GTE8'          000000000000000000000000000000000000000000000000000000000000
'Gaia'          000000000000000000000000000000000000000000000000000000000000
'Galaxy'        000000000000000000000000000000000000000000000000000000000000
'Giles'         000000000000000000000000000000000000000000010001000000000000
'Gladiator'     000000000000000000001000000000000000000000000000000000000000
'Gordon'        000000000000000000000000000000000000000000000000000000000000
'Gumball'       001000000000000000000000000000000000000000000000000000000000
'HINdeR'        000000000000000000000000000000000000000000000000000000000000
'Halo'          000000000000000000000000000000000000000000000000000000000000
'Hawkeye'       001000000000000000000000000000000000000000000000000000000000
'Henry'         000000000000000000000000000000000000000000000000000000000000
'Howe'          000000000000000000000000000000000000000000000000000000000000
'JAWS'          000000000000000000000000000000000000000000000000000000000000
'Jasmine'       000000000000000000000000000000000000000000000000000000000000
'Jawnski'       000000000000000000000000000000000000000000000000000000000000
'Jay2Jay'       000000000010110000000000000000000000000000000000000000000000
'Jolie1'        000000000000000000000000000000000000000000000000000100000000
'Kitkat'        000000000000000000000000000000000000000000000000000000000000
'Lannister'     000000000000000000000000000000000000000000000000000000000000
'Laroye'        000000000000000000000000000000000000000000000000000000000000
'Larva'         000000000000000000000000000000000000000000000000000000000000
'LeBron'        000000000000000100000000000000000000000000000000000000000000
'Luchador'      000000000000000000000000000000000000000000000000000000000000
'Maggie'        000000000000000000000000000000000000000000000000000000000000
'MarQuardt'     000000000000000000000000000000000000000000000000000000000000
'Marvin'        000000000000000000000000000000000000000010000000000000000000
'Min1'          000000000000000000000000000000000000000000000000000000000000
'Monty'         000000000000000000000000000000000000000000000000000000000000
'Muddy'         000000000000000000000000000000000000000000000000000000000000
'Mufasa'        000000000000000000000000000000000000000000000000000000010000
'Myrna'         000000000000000000010000000101000000000100000001001000000000
'Oline'         000000000000000000000000000000000000000000000000000010000000
'P1201'         000000000000000000000000000000000000000000000000000000000000
'Papyrus'       000000000000000000000000000000000000000000000000000000000000
'Patience'      000000000000000001000000000000000000000000001000000000000000
'Phlei'         000000000000000000000000000000000000000000000000000000000000
'Pine5'         000000000000000000000000000000000000000000000000000000000000
'Pixie'         000000010000000000000000000000000000000000000000000000000000
'Poco6'         000000000000000000000000000000000000000000000000000000000000
'Poushou'       000000000000000000000000000000000000000000000000000000000000
'Predator'      000000000000000000000000000000000000000000000000000000000000
'PrincessTrina' 000000000000000000000000000000000000000000000000000000000000
'REQ1'          000000000000000000000000000000000000000000000000000000000000
'REQ2'          000000000000000000000000000000000000000000000000000000000000
'REQ3'          000000000000000000000000000000000000000000000000000000000000
'RRH1'          000000000000000000000000000000000000000000000000000000000000
'Ramsey'        000000100000000000000000000000000000000000000000000000000000
'RedRock'       000000000000000000000000000000000000000000000000000000000000
'Rey'           000000000000000000000000000000000000000000000000000000100000
'Shyg'          000000000000000000000000000000000000000000000000000000000000
'Soups'         000000000000000000000000000000000000000000000000000000000000
'Sparky'        000000000001000000000000000000000000000000000000000000000000
'Squirty'       000000000000000000000000000000000000000000000100000000000000
'StrepC'        000000000000000000000000000000000000000000000000000000000000
'TG1'           000000000000000000000000000000000000000000000000000000000000
'TJE1'          000000000000000000000000000000000000000000000000000000000000
'TPA2'          000000000000000000000000000000000000000000000000000100000000
'Tank'          000000000000000000000000000000000000000000000000000000000000
'Trike'         000000000000000000100000000000000000000000000000000000000000
'VWB'           000000000000000000000000000000000000001000000000000000000100
'Wildcat'       000000000000000000000000000000000000000000000000000000000000
'Wizzo'         000000000000000000000000000000000000000000000000000000000000
'YDN12'         000100000000000000000000000000000000000000000000000000000000
'mu16'          000000001000000000000000000000000000000000000000000000000000
'pZL12'         000000000000000000000000000000000000000000000000000000000000
'phiAsp2'       000000000000000000000000000000000000000000000000000000000000
'phiHau3'       000000000000000000000000000000000000000000000000000000000000
'phiSASD1'      000000000000000000000000000000000000000000000000000000000000
'phiSAV'        000000000000000000000000000000000000000000000000000000000000

'32HC'          000000000000000000000000000000000000000000000000000000000000
'40AC'          000000000000000000000000000000000000000000000000000000000000
'Abrogate'      000000000000000000000100010000000000000000000000000000001000
'Acadian'       000000000000000000000000000000000000000000000000000000000000
'Alma'          000000000000000000000000000000000000000000000000000000000000
'Amela'         000000000000000000000000000000000000000000000000000000000000
'Amigo'         000000000000000001000000000000000000000000000000000000000000
'ArV2'          000000000000000000000000000000000000000000000000000000000000
'Arbiter'       000000000000100000000000000000000000000000000000000000000000
'Archie'        000000000000000000000000000000000000000000000000000000000000
'Astro'         000000000000000000000000000000000000000000000000000000000010
'Audrey'        000000000001000000001000000000000000000000000000000000000000
'Avani'         100000000000000000000000000000000000000000000000000000000000
'B22'           000000000000000000000000000000000000000000000000000000000000
'B3'            000000000000000000000000000000000000000000000000000000000000
'B5'            000000000000000000000000000000000000000000000000000000000000
'BFK20'         000000000000000000000000000000000000000000000000000000000000
'Bachita'       000000000000010000000000000000000000000000000000000000000000
'Barnyard'      000000000100000000000000000000000000000001000000000000000000
'Benedict'      000000000000000000000001000000000000000000000000000000000000
'Bennie'        000000000000000000000000000000000000000000000000000000000000
'Bernal13'      000000000000000000000000000000000000000000000000000000000000
'Bipper'        000000000000000000000000000000000000000000000000000000000000
'Bongo'         000000000000010000000000000000000000000000000000001000000000
'Brujita'       000000000000000100000000000000000000000000000000000000000000
'CMP1'          000000000000000000000000000000000000000000000000000000000000
'CN1A'          000000000000000000000000000000000000000000000000000000000000
'Catera'        000000000000000000000000000000000000000000000000000000000000
'Charlie'       000000000000000000000000000000000000000000000000000000000000
'Che9c'         000000000000000000000000000000001000100000000000000000000000
'Cheetobro'     000000000000000000000000000000000000000000000000000000000000
'Circum'        000000000000000000000000000000000000000000000000000000000000
'Cooper'        000000000000000000000000000000000000000000000000000000000000
'Corndog'       000000000000000000000000000000000010000000000000000000001000
'Courthouse'    000000000000000000000000010000000000000000000000000000001000
'DS6A'          000000000000000000000000000000000000000000000000000000000000
'DocB7'         000000000000000000000000000000000000000000000000000000000000
'Donovan'       000000000000000000000000000000000000000000000010000000000000
'Dori'          000000000000000000000000000000001000000000000000000000000000
'E3'            000000000000000000000000000100000000000000000000000000000000
'ELB20'         000000000000000000000000000000000000000000100000000000000000
'Eagle'         000000000000000000000000000000000000000000000000000000000000
'EagleEye'      000000000000000000000000000000000000000000000000000000000000
'Erik'          000000000000000000000000000000000000000000000000000000000000
'GMA2'          000000000000000000000000000000000000000000000000000000000000
'GMA3'          000000000000000000000000000000000000000000000000000000000000
'GMA4'          000000000000001000000000000000001000000000000000000000000000
'GMA5'          000000000000000000000000000000000000000000000000000000000000
'GMA6'          000000000000000000000000000000000000000000000000000000000000
'GTE2'          000000000000000000000000000000000000000000000000000000000000
'GTE6'          000000000000000000000000000000000000000000000000000000000000
'GTE8'          000000000000000000000000000000000000000000000000000000000000
'Gaia'          000000000000000000000000000000000000000000000000000000000000
'Galaxy'        000000000000000000000000000000000000000000000000000000000000
'Giles'         000000000000000000000000100000000000000000000000000100000000
'Gladiator'     000000000000000000000000000000000000000000000000000000000000
'Gordon'        000000000000000000000000000000000000000000000000000000000000
'Gumball'       000000000000000000000000000000000000000000000000000000000000
'HINdeR'        000000000000000000000000000000000000000000000000000000000000
'Halo'          000000000000000000000000000000000000000000000000000000000000
'Hawkeye'       000000000000000000000000000000000000000000000000000000000000
'Henry'         000000000000000000000000000000000000000010000000000100000000
'Howe'          000000000000000000000000000000001000000000000000000000000000
'JAWS'          000000000000000000000000000000000000000000000000000000000000
'Jasmine'       000000000000000000000000000000000000000000000000000000000000
'Jawnski'       000000000000000000000000000000000100000000000000000000000000
'Jay2Jay'       000000000000000000000000000000000000000000000000000000010000
'Jolie1'        000000000000000000000000000000000000000000000000000000000001
'Kitkat'        000000000000000000000000000000000000000000000000000000000000
'Lannister'     000000000000000000000000000000000000000000000000000000000000
'Laroye'        000000000010000000000000000000000000000000000000000000000000
'Larva'         000100000000000000000000000000000000000000000000000000000000
'LeBron'        000000000000000000000000000000000000000000000000000000000000
'Luchador'      000000000000000000000000000000000000000000000000000000000000
'Maggie'        000000000000000000000000000000000000000000000000000000000000
'MarQuardt'     000000000000000000000000000000000000000000010000000000000000
'Marvin'        000000000000000000000000000000000000000000000000000000000000
'Min1'          000000000000000000000000000000000000000000000000000000000000
'Monty'         000000000000000000000000000000000000000000000000000000000000
'Muddy'         000000000000000000000000000000000000000000000000000000000000
'Mufasa'        000000000000000000000000000000000000000000000000000000000000
'Myrna'         000000100000000000000000000000110000000100000000000000000000
'Oline'         000000000000000000000000000000000000000000000000000000000000
'P1201'         000000000000000000000000000000000000000000000000000000000000
'Papyrus'       000000000000000000000000000000000000000000000000000000000000
'Patience'      000000000000000000000000000000000000000000000000000000000000
'Phlei'         000000000000000000000000000000000000000000000000000000000000
'Pine5'         000000000000000000000000000000000000000000000000000000000000
'Pixie'         000000000000000000000000000000000000000000000000000000000000
'Poco6'         000000000000000000000000000000000000000000000000000000000000
'Poushou'       000000000000001000000000000000000000000000000000100000000000
'Predator'      000000000000000000000000000000000000001000000000000000000000
'PrincessTrina' 000000000000000000000000000000000000000000000000000000000000
'REQ1'          000000000000000000000000000000000000000000000000000000000000
'REQ2'          000000000000000000000000000000001000000000000000000000000000
'REQ3'          000000000000000000000000000000000000000000000000000000000000
'RRH1'          000000000000000000000000000000000000000000000000000000000000
'Ramsey'        000000000000000000000000000000000000000000000000000000000000
'RedRock'       000000000000000000000000000000000000000000000000000000000000
'Rey'           000000000000010000000000000000000000000000000000000000000000
'Shyg'          000000000000000000000000001000000000000000000100000000000000
'Soups'         000000000000000000000000000000000000000000000000000000000000
'Sparky'        000000000000000000000000000000000000000000000000000000000000
'Squirty'       000000000000000000000000000000001000000000000000000000000000
'StrepC'        000000000000000000000000000000000000000000000000000000000000
'TG1'           000010000000000000000000000000000000000000000000000001000000
'TJE1'          000000000000000000000000000000000000000000000000000000000000
'TPA2'          000000000000000000000000000000000000000000000000000000000000
'Tank'          000000000000000000000000000000000000000000000000000000000000
'Trike'         000000000000000000000000000000000000000000000000000000000000
'VWB'           000000000000000000000000000000000000010000000000000000000000
'Wildcat'       000000000000000000000000000000000000000000000000000000000000
'Wizzo'         000000000000000000000000000000000000000000000000000000000000
'YDN12'         000000000001000010000000000000000000000000000000000000000000
'mu16'          000000000000000000000000000000000000010000000000000000000000
'pZL12'         000000000000000000000000000000000000000000000000000000000000
'phiAsp2'       000000000000000000000000000000000000000000000000000000000000
'phiHau3'       000000000000000000000000000000000000000000000000000000000000
'phiSASD1'      000010000000000000000000000000000000000000000000000000000000
'phiSAV'        000000000000000000000000000000000000000000000000000000100000

'32HC'          001000000000000000000000000000000000000000000000000000000000
'40AC'          000000000000000000000000000000000000000000000000000000000000
'Abrogate'      000000000000000000000000000000000000000000000000000000000000
'Acadian'       000001100000000000000000000000000000000010000000000000000100
'Alma'          000000000000000000000000000000000000000000000000000000000000
'Amela'         000000000000000000000000000000000000000000000000000000000000
'Amigo'         000000000000000000000000000000000000000000000000000000000000
'ArV2'          000000000000000000000000000000000000000000000000000000000000
'Arbiter'       000000100000000000000000000000000000000000000000000000000000
'Archie'        000000000000000000000000000000000000000000000000000000000000
'Astro'         000000000000000000000000000000000000000000000000000000000000
'Audrey'        000000100000000000000000000000000000000000000000000000000000
'Avani'         000010000000000000000000000000000000000000000000000000000000
'B22'           000000000000000000000000000000000000000000000000000000000000
'B3'            000000000000000000000000000000000000000000000000000000000000
'B5'            000000000000000000000000000000000000000000000000000000000000
'BFK20'         000000000000000000000000000000000000000000000000000000000000
'Bachita'       000000000000000000000000000000000000000000000000000000000000
'Barnyard'      000000000000000000000010010000000000000000000000000000000000
'Benedict'      000000000000000000000000000000000000000000000000000000000000
'Bennie'        000000000000000000000000001000000000000000000000000000000000
'Bernal13'      000000000000000000000000000000000000000000000000000000000000
'Bipper'        000000000000000000000000000000000000000000000000000000000000
'Bongo'         000000000000000000000000000000000000000000000000000000000000
'Brujita'       000100000000000000000000000000000000000000000000000000000000
'CMP1'          000000000000000000000000000000000000000000000000000000000000
'CN1A'          000000000000000000000000000000000000000000000000000000000000
'Catera'        010000000000000000000000000000000000000000000000000000000000
'Charlie'       000000000000000000000000000000000000000000000000000000000000
'Che9c'         000000000000000000000000000000000000000000000000100000000000
'Cheetobro'     000000000000000000000000000000000000000000000000000000000000
'Circum'        000000000000000000000000000000000010000000000000000000000000
'Cooper'        000001100000000000000000000000000000000010000000000000000000
'Corndog'       000000000000000000000000000000000000000000000000000000000000
'Courthouse'    000000000000000000000001000010000000000000001000000000000000
'DS6A'          000000000000000000000000000000000000000000000000000000000000
'DocB7'         000000000000000000000000000000000000000000000000000000000000
'Donovan'       000100000000000000000000000000000000000000000000100000000000
'Dori'          000100100000000000000000000000000000000000000000000000000000
'E3'            000000000001000001000000000001000000000000000000000000000000
'ELB20'         000000000000000000000000000000000000000000000000000000000000
'Eagle'         000000000000000000000000000000000000000000000000000000000000
'EagleEye'      000000000000000000000000000000000000000000000000000000000000
'Erik'          000000000000000000000000000000000000000000000000000000000000
'GMA2'          000000000000000000000000000000000000000000000000000000000000
'GMA3'          000000000000000000000000000000000000000000000000000000000000
'GMA4'          000000000000000000000000000000000000000000000000000000000000
'GMA5'          000000000000000000000000000000000000000000000000000000000000
'GMA6'          000000000000000000000000000000000000000000000000000000000000
'GTE2'          000000000000000000000000000000000000000000000000000000000000
'GTE6'          000000000000000000000000000000000000000000000000000000000000
'GTE8'          000000000000000000000000000000000000000000000000000000000000
'Gaia'          000000000000000000000000000000000000000000000000000000000000
'Galaxy'        000000000000000000000000000000000000000000000000000000000000
'Giles'         000000000000000000001000000000000000000000000001000000000000
'Gladiator'     000000000000000000000000000000000000000000000000000000000000
'Gordon'        000000000000000000000000000000000000000000000000000000000000
'Gumball'       100000000000000000000000000000000000000000000000000000000000
'HINdeR'        000000000000000000000000000000000000000000000000000000000000
'Halo'          000000000000000000000000000000000000000000000000000000000000
'Hawkeye'       100000000000000000000000000000000000000000000000000000000000
'Henry'         000000000000000000000000000000000000000000000000000000000000
'Howe'          000000000000000000000000000000000000000000000000000000000000
'JAWS'          000000000000000000000000000000000000000000000000000000000000
'Jasmine'       000000000000000000000000000000000000000000000000000000000000
'Jawnski'       000000000000000000000000000000000000000000000000000000000000
'Jay2Jay'       000000000000000000000000000000000000000000000110000000000000
'Jolie1'        000001100000000000000000000000000000000000000000000000000000
'Kitkat'        000000000000000000000000000000000000000000000000000000000000
'Lannister'     000000000000000000000000000000000000000000000000000000000000
'Laroye'        000000000000000000000000000000100000000000010000000100000000
'Larva'         000000000000000000000000000000000000000000000000000000000000
'LeBron'        000000000000000000000000000000000000000000000000000000000000
'Luchador'      000000000000000000000000000000000000000000000000000000000000
'Maggie'        000000000000000000000000000000000000000000000000000000000000
'MarQuardt'     000000000000000000000000000000000000000000000000000000000000
'Marvin'        001000000000000000000000000000000000000000000000000000000000
'Min1'          000000000000000000000000000000000000000000000000000000000000
'Monty'         000000000000000000000000000000000000000000000000000000000000
'Muddy'         000000000000000000000000000000000000000000000000000000000000
'Mufasa'        000000000000000000010000000000000000000000000000000000000000
'Myrna'         010000000000000001000000000000000000000000000000000000000000
'Oline'         000001100000000000000000000000000000000000000000000000000000
'P1201'         000000000000000000000000000000000000000000000000000000000000
'Papyrus'       100000000000000000000000000100000000000000000000000000000000
'Patience'      000000000000000000000010000000000000000000000000000000000000
'Phlei'         000000000000000000000000000000000000000000000000000000000000
'Pine5'         000000100000000000000000000000000000000000000000000000000000
'Pixie'         000000001000000000000000000000000000000000000000000000000000
'Poco6'         000000000000000000000000000000000000000000000000000000000000
'Poushou'       000000000100000000000000000000000000000000000000001010000000
'Predator'      000000000000000000000010010000000000000000000000000000000000
'PrincessTrina' 000000000000000000000000000000000000000000000000000000000000
'REQ1'          000000000000000000000000000000000000000000000000000000000000
'REQ2'          000000000000000000000000000000000000000000000000000000000000
'REQ3'          000000000000000000000000000000000000000000000000000000000000
'RRH1'          000000000000000000000000000000000000000000000000000000000000
'Ramsey'        000000000000000000000000000000000000000000000000000000000000
'RedRock'       000000000000000000000000000000000000000000000000000000000000
'Rey'           000000000000000000000000000000010000000000000000000000000000
'Shyg'          000000000000000000000000000000000000000000000000000000000000
'Soups'         000000000000000000000000000000000000000000000000000000000000
'Sparky'        000000000000000000000000000000000000000000000000000000000000
'Squirty'       000000000000000000000000000000000000000000000000000000000000
'StrepC'        000000000000000000000000000000000000000000000000000000000000
'TG1'           000000000000000000000000000000000000010000000000000000000000
'TJE1'          000000000000000000000000000000000000000000000000000000000000
'TPA2'          000000100000000000000000000000000000000000000000000000000000
'Tank'          000000000000000000000000000000000000000000000000000000000000
'Trike'         000000000000000000000000000000000000000000000000000000000000
'VWB'           000000000010000000000000000000000000000000000000000000000000
'Wildcat'       000000010000000000000000000000000000000000000000000000000000
'Wizzo'         000000000000000000000000000000000000000000000000000000000000
'YDN12'         000000000000000000000000000000000000000000000000000000000000
'mu16'          000000000000000000000000000000001000000000000000000000000000
'pZL12'         000000000000000000100000000000000000000000100000000000101000
'phiAsp2'       000000000000000000000000000000000000000000000000000000000000
'phiHau3'       000000000000000000000000000000000000000000000000000000000000
'phiSASD1'      000000000000000000000000000000000000000000000000000000000000
'phiSAV'        000000000000000000000000000000000000000000000000000000000000

'32HC'          000000000000000000000000000000000000000000000000000000000000
'40AC'          000000000000000000000000000000000000000000000000000000000000
'Abrogate'      000000000000000000100000000000000000000000000000000000000000
'Acadian'       000000000000100000000000000000000000000000000001000000000000
'Alma'          000000000000000000000000000000000000000000000000000000000000
'Amela'         000000000000000000000000000000000000000000000000000000000000
'Amigo'         000000000000000000000000000000000010000000000000000000000010
'ArV2'          000000000010000001000000000000000000000000000000000000000000
'Arbiter'       000000000000100000000000000000000000000000000000000000010000
'Archie'        000100000000100000000000000000000000000000000000000000000000
'Astro'         000000000000000000000000000000000000000000000000000000000000
'Audrey'        000000000000100000000000000000000000000000000000000000000000
'Avani'         000000000000000000000000000000000000000000000000000000000000
'B22'           000000000000000000000000000000000000000000000000000000000000
'B3'            000000000000000000000000000000000000000000000000000000000000
'B5'            000000000000000000000000000000000000000000000000000000000000
'BFK20'         000000000000000000000000000000000000000000000000000000000000
'Bachita'       000000000000000000000000000000000000000000000000000000000000
'Barnyard'      000000010000000000000000000000000000000000000000000100000000
'Benedict'      000000000000000000000000000000000000000000000000000000000000
'Bennie'        000000000000000000000000000000000000000000000000000000000000
'Bernal13'      000000000000000000001000000000000000000000000000000000000000
'Bipper'        000000000000000000000000000000000000000000000000000000000000
'Bongo'         010000000000000000000010000000000000000001000000000000000000
'Brujita'       000000000000000000000000000000000000000000000000000000000000
'CMP1'          000000000000000000000000000000000000000000000000000000000000
'CN1A'          000000000000000000000000000000000000000000000000000000000000
'Catera'        000000000000000000000000000001000000000000000000000000000000
'Charlie'       000000000000000000000000000000000000000000000000000000000000
'Che9c'         000000100000000000000000000000000000000000000010000000000000
'Cheetobro'     000000000001000000001000000000000000010000000000000000001000
'Circum'        000000000000000000000000000000000000000000000000000000000000
'Cooper'        000000000000100000000000000000000000000000000000000000000000
'Corndog'       000000000000000000000000000000000000001000000000000000000000
'Courthouse'    000000000000000000100000000000000000000000000000000000000000
'DS6A'          000000000000000000000000000000000000000000000000000000000000
'DocB7'         000000000000000000000000000000000000000000000000000000000000
'Donovan'       000000000000000000000000000000000000000000000000000000000000
'Dori'          000000000100100000000000000000000000000000000000000000000000
'E3'            000000000000000000000000000000000000000000000000000000000000
'ELB20'         000000000000000000000000000000000000000000000000000000000000
'Eagle'         000000000000000000000000000000000000000000000000000000000000
'EagleEye'      000000000000000000000000000000000000000000000000000000000000
'Erik'          000000000000000000000000000000000000000000000000000000000000
'GMA2'          000000000000000000000000000000000000000000000000000000000000
'GMA3'          000000000000000000000000000000000000000000000000000000000000
'GMA4'          000000000000000000000000000000000000000000000000000000000000
'GMA5'          000000000000000000000000000000000000000000000000000000000000
'GMA6'          000000000000000000000000000000000000000000000000000000000000
'GTE2'          000000000000000000000000000000000000000000000000000000000000
'GTE6'          000000000000000000000000000000000000000000000000000000000000
'GTE8'          000000000000000000000000000000000000000000000000000000000000
'Gaia'          000000000000000000000000000000000000000000000000000000000000
'Galaxy'        000000000000000000000000000000000000000000000000000000000000
'Giles'         000000000000000000000000000000000000000000000000000000000000
'Gladiator'     000000000000000000000000000000000000000000000000000000000000
'Gordon'        000000000000000000000000000000000000000000000000000000000000
'Gumball'       000000000000001000000000000000000000000000000000000000100000
'HINdeR'        000000000000000000000000000000000000000000000000000000000000
'Halo'          000000000000000000000000000000000000000010000000000000000000
'Hawkeye'       000000000000000000000000000000000000000000000000000000100000
'Henry'         000000000000000000001000000000000000000000000000000000000000
'Howe'          000000000000000000000000000000000000000000000000000000000000
'JAWS'          000000000001000000000000000000000000000000000000000000000000
'Jasmine'       000000000000000000000000000000000000000000000000000000000000
'Jawnski'       000000000000000000000000000000000000000000000000000000000000
'Jay2Jay'       000000000000000100000000000010000000000000001000000000000001
'Jolie1'        000000000000100000000000000000000000000000000000000000000000
'Kitkat'        000000000000000000000000000000000000000000000000000000000000
'Lannister'     000000000000000000000000000000000000000000000000000000000000
'Laroye'        000000000000000000000000000000000000000000000000100000000000
'Larva'         000000000001000000001000000000000000000000000000000000000100
'LeBron'        000100000000100000000000000000000000000000000000000000000000
'Luchador'      000000000000100000000000000000000000000000000000000000000000
'Maggie'        000000000000000000000000000000000000000000000000000000000000
'MarQuardt'     000000000000000000000000000000000000000000000000000000000000
'Marvin'        000000000000000000000000000000000000100000000000000000000000
'Min1'          000000000000000000000000000000000000000000000000000000000000
'Monty'         000000000000000000000000000000000000000000000000000000000000
'Muddy'         000000000000000000000000000000000000000000000000000000000000
'Mufasa'        000000000001010000000000000000000000000000000000000000000000
'Myrna'         000000000000000000000000000001000000000000000000000000000000
'Oline'         000000000000100000000000000000000000000000000000000000000000
'P1201'         000000000000000000000000000000000000000000000000000000000000
'Papyrus'       000000000000000000000000000000000000000000000000000000000000
'Patience'      000000000000000000000000000000000000000000000000000000000000
'Phlei'         000000000000000000000000000000000000000000000000000000000000
'Pine5'         000000000000000000000000000000000000000000000000000000000000
'Pixie'         000000000001000000001000000000000000000000000000001000000000
'Poco6'         000000000000000000000000000000000000000000000000000000000000
'Poushou'       000000000000000000010000000000000000000000000000000000000000
'Predator'      000000001000000000000000100000000000000000000000000001000000
'PrincessTrina' 000000000000000000000000000000000000000000000000000000000000
'REQ1'          000000000000000000000000000000000000000000000000000000000000
'REQ2'          000000000000000001000000000000000000000000000000000000000000
'REQ3'          000000000000000000000000000000000000000000000000000000000000
'RRH1'          000000000000000000000000000000000000000000000000000000000000
'Ramsey'        000000000000000000000000000000000000000000000000000000000000
'RedRock'       000000000000000000000000000000000000000000000000000000000000
'Rey'           010000000000000000000000000000000000000000110000000000000000
'Shyg'          000000000000000000000000001000000000000000000000000000000000
'Soups'         000000000000000000000000000000000000000000000000000000000000
'Sparky'        000000000000000000000000000000000000000000000000000001000000
'Squirty'       000000000000100000000001000000000000000000000000000000000000
'StrepC'        000000000000000000000000000000000100000000000000000000000000
'TG1'           000000000000000000000000000000000000000000000000000000000000
'TJE1'          000000000000000000000000000000000000000000000000000000000000
'TPA2'          000000000000000000000000000000000000000000000000000000000000
'Tank'          000000000000000000000000000000000000000000000000000000000000
'Trike'         000000000000000000000000000000000000000000000000000000000000
'VWB'           000000000000000000000000000000000000000000000000000000000000
'Wildcat'       000000000000000000000000000000000000000000000000000000000000
'Wizzo'         000000000000000000000000000000000000000000000000000000000000
'YDN12'         001001000000000000000000000000000000000000000000000000000000
'mu16'          000000000000000000000000000000000000000000000000010000000000
'pZL12'         000000000000000000000000000000000000000000000000000000000000
'phiAsp2'       000000000000000000000000000000000000000000000000000000000000
'phiHau3'       000000000000000000000000000000000000000000000000000000000000
'phiSASD1'      000000000000000000000000000000000000000000000000000000000000
'phiSAV'        000000000000000000000000000100010000000000000000000000000000

'32HC'          000000000000000000000000000000000000000000000000000000000000
'40AC'          000000000000000000000000000000000000000000000000000000000000
'Abrogate'      000000000000000000000000000000000000000000000000000000000000
'Acadian'       000000000000000000000000000000000000000000000000000000000000
'Alma'          000000000000000000000000000000000000000000000000000000000000
'Amela'         000000000000000000000000000000000000000000000000000000000000
'Amigo'         000000000000000000000000000000010000000000000000000000000000
'ArV2'          000000000000000000000000000000000000000000000000000000000000
'Arbiter'       000000000000000000000000000000000000000000000000000000000000
'Archie'        000000000000000000100000000000000000000000000000000000000000
'Astro'         000000000000000000000000000000000000000000000000000000000000
'Audrey'        000000000000000000000000000000000000000000000000000000000000
'Avani'         000000000000000000000000000000000000000000000100000000000000
'B22'           000000000000000000000000000000000000000000000000000000000000
'B3'            000000000000000000000000000000000000000000000000000000000000
'B5'            000000000000000000000000000000000000000000000000000000000000
'BFK20'         000000000000000000000000000000000000000000000000000000000000
'Bachita'       000000000000000000000000000000000000000000000000000000000000
'Barnyard'      000000000000000000000000000000000000000000000000000000000000
'Benedict'      000000000000000000000000000000000000000000000000000000000000
'Bennie'        000000000000000000000000000000000000000000000000000000000000
'Bernal13'      000000000000000000000000000000000000000000000000000000000000
'Bipper'        000000000000000000000000000000000000000000000000000000000000
'Bongo'         000000000000000000000000000000000001000000010000000000000000
'Brujita'       000000000000000000000000000000000000000010000000000000000000
'CMP1'          000000000000000000000000000000000000000000000000000000000000
'CN1A'          000000000000000000000000000000000000000000000000000000000000
'Catera'        000000000000000000000000000000000000000000000000000000000000
'Charlie'       000000000000000000000000000000000000000000000000000000000000
'Che9c'         000000000000000000000000000000000000000010000000000000000000
'Cheetobro'     000000000000000000000000000000100000001000000000000000000000
'Circum'        000000000000000000000000000000000000000000000000001000000000
'Cooper'        000000000000000000000000000000000000000000000000000000000000
'Corndog'       000000000000000000000000000000000000000000000000000000000000
'Courthouse'    000000000000000001000000000000000000000001000000000000000000
'DS6A'          000000000000000000000000000000000000000000000000000000000000
'DocB7'         000000000000000000000000000000000000000000000000000000000000
'Donovan'       000000000000000000000000000000000000000000000000000000000000
'Dori'          000000000000000000000000000000000000000000000100000000000000
'E3'            001000000000000000000000000000000000010000001010000000000000
'ELB20'         000000000000000000000000000000000000000000000000000000000000
'Eagle'         000000000000000000000000000000000000000000000000000000000000
'EagleEye'      000000000000000000001000000000000000000000000000000000000000
'Erik'          000000000000000000000000000000000000000000000000000000000000
'GMA2'          000000000000000000000000000000000000000000000000000000000000
'GMA3'          000000000000000000000000000000000000000000000000000000000000
'GMA4'          000000000000000000000000000000000000000000000000000000000000
'GMA5'          000000000000000000000000000000000000000000000000000000000000
'GMA6'          000000000000000000000000000000000000000000000000000000000000
'GTE2'          000000000000000000000000000000000000000100000000000000000000
'GTE6'          000000000000000000000000000100000000000000000000000000000000
'GTE8'          000000000000000000000000000000000000000000000000000000000000
'Gaia'          000000000000000000000000000000000100000000000000000000000000
'Galaxy'        000000000000000000000000000000000000000000000000000000000000
'Giles'         000000000000000100000000000000000000000000000000000000000000
'Gladiator'     000000000000000000000000000000000000000000000000000000000000
'Gordon'        000000000000000000000000000000000000000000000000000000000000
'Gumball'       000000000000000000000000000000000000000000000000000000000000
'HINdeR'        000000000000000000000000000000000000000000000000000000000000
'Halo'          000000000000000000000000000000000000000000000000000000000000
'Hawkeye'       000000000000100000000000000000000000100000000000000000000000
'Henry'         000000000000000000000000000000000000000000000000000001000000
'Howe'          000000000000000000000000000000000000000000000000000000000000
'JAWS'          000000000000000000000000000000000000000000000000000000000000
'Jasmine'       000000000000000000000000000000000000000000000000000000000000
'Jawnski'       000000000000000000000000000100000000000000000000000100000010
'Jay2Jay'       000000001100000000010000000000000000000000000000000000000000
'Jolie1'        000000000000000000000000000000000000000000100000000000000000
'Kitkat'        000000000000000000000000000000000000000000000000000000000000
'Lannister'     000000000000000000000000000000000000000000000000000000000000
'Laroye'        000000000000000000000000000000000100000000000000000010000000
'Larva'         000000000000000000000000000000000000000000000000000000000000
'LeBron'        000000000000000000100000000000000000000000000000000000000000
'Luchador'      000000000000000000000000000000000000000000000000000000000000
'Maggie'        000000000000000000000000000000000000000000000000000000000000
'MarQuardt'     000000000000000000000000000000000000000000000000000000000000
'Marvin'        000000000000000000000010000000000000000000000001000000000000
'Min1'          000000000000000000000000000000000000000000000000000000000000
'Monty'         000000000000000000000000000000000000000000000000000000000000
'Muddy'         000000000010000000000000000000000000000100000000000000000000
'Mufasa'        000000000000000000000000000000000000000000000000000000000000
'Myrna'         000000000000000000000001000000000001000000000000000000000000
'Oline'         000000000000000000000000000000000000000000000000000000000000
'P1201'         000000000000000000000000000000000001000000000000000000000000
'Papyrus'       000000000000000000000000000000000000000000000000000000000000
'Patience'      000000000000000010000000110000000000000000000000000000000000
'Phlei'         000000000000000000000000000000000000000000000000000000000000
'Pine5'         000000000000000000000000000000000000000000000000000000000000
'Pixie'         000000000000000000000000000000000000000000000000000000000000
'Poco6'         000000000000000000000000000000000000010000000000000000000000
'Poushou'       000000000000000000000000000000000000000000000000000000000000
'Predator'      000000000000000000000000000000001000000000000000000000000000
'PrincessTrina' 000000000000000000000000000000000000000000000000000100000010
'REQ1'          000000000000000000000000000000000000000000000000000000000000
'REQ2'          000000000000000000000000000000000000000000000100000000000000
'REQ3'          000000000000000000000000000000000000000000000000000000000000
'RRH1'          000000000000000000000000000000000000000000000000000000000000
'Ramsey'        000100000000000000000000000001000000000000000000000000000000
'RedRock'       000000000000000000000000000000000000000000000000000000000000
'Rey'           010000000000000000000000000000000000000000010000000000000000
'Shyg'          000000000000000000000000001000000000000000000000000000000000
'Soups'         000000000000000000000000000000000000000000000000000000000000
'Sparky'        000000000000000000000000000010000000000000000000000000100000
'Squirty'       000100000000000000000000000010000000000000000000000000000000
'StrepC'        000000000000000000000000000000000000000000000000000000000000
'TG1'           000000000000000000000000000000000000000000000000000000000000
'TJE1'          000000000000000000000000000000000000000000000000000000000000
'TPA2'          000000000000000000000000000000000000000000000000000000000000
'Tank'          000000000000000000000000000000000000000000000000000000000000
'Trike'         000000000000000000000000000000000000000000000000000000000000
'VWB'           000010000000000000000000000000000000000000000000000000000000
'Wildcat'       000000000000000000000000000000000000000000000000000000000000
'Wizzo'         000000000000000000000000000000000000000000000000000000000000
'YDN12'         000000000000000000000000000000000000000000000000000000000000
'mu16'          000000000000000000000000000000000000000000000000000000000000
'pZL12'         000000000000000000000000000000000000000000000000000000000000
'phiAsp2'       000000000000000000000000000000000000000000000000000000000000
'phiHau3'       000000000000000000000000000000000000000000000000000000000000
'phiSASD1'      000000000000000000000000000000000000000000000000000000000000
'phiSAV'        000000000000011000000000000000000000000000000000000000000001

'32HC'          000000000000000000000000000000000000000000000000000000000000
'40AC'          000000000000000000000000000000000000000000000000000000000000
'Abrogate'      000000000000000000000000000000000000000001000100000000000000
'Acadian'       000000000000000000000010000000000000000000000000000000000000
'Alma'          000000000000000000000000000000000000000000000000000000000000
'Amela'         000000000000000000000000000000000000000000000000000000000000
'Amigo'         000000000000000000000000000000000000000000000000000000000000
'ArV2'          000000000000000000000000000000000000000000000000000000000000
'Arbiter'       000000000000000000000000000000000000000000000000000000000000
'Archie'        000000000000000000000000000000000010000000000000000000000000
'Astro'         000000000000000000000000010000000000000000000000000000000000
'Audrey'        000000000000000000000001000000000000000000000000000000000001
'Avani'         000000000000000000000000000000000000000000000000000000000000
'B22'           000000000000000000000000000000000000000000000000000000000000
'B3'            000000000000000000000000000000000000000000000000000000000000
'B5'            000000000000000000000000000000000000000000000000000000000000
'BFK20'         000000000000000000000000000000000000000000000000000000000000
'Bachita'       000000000000000000000000000000000000000000000000000000000000
'Barnyard'      000000000000100000000000000000000000110000000000000000000000
'Benedict'      000000000000000000000000000000000000000000000000000000000000
'Bennie'        000000000000000000000000000000000000000000000000000000000000
'Bernal13'      000000000000000000010000000000000000000000000000000000000000
'Bipper'        000000000000000000000000000000000000000000000000000000000000
'Bongo'         000000000000000000000000000000000000000000000000000000000000
'Brujita'       000000000000000000000000000000000000000000000000000000000000
'CMP1'          000000000000000000000000000000000000000000000000000000000000
'CN1A'          000000000000000000000000000000000000000000000000000000000000
'Catera'        000000010000000000000010000000000000000010000000000000000100
'Charlie'       000000000000000000000000000000000000000000000000000000000000
'Che9c'         000000000000000000000000000000000000000000000000000000000000
'Cheetobro'     000000000000000000000000000000000000000000000000000001001000
'Circum'        000000000000000000000000000000000000000000000000000000000000
'Cooper'        000000000000000000000000000000000000000000000000000000000000
'Corndog'       000000000000000000000000000010000000000000000000100000000000
'Courthouse'    000000000000000000000000000000000000001000000001000000000000
'DS6A'          000000000000000000000000100000000000000000000000000000000000
'DocB7'         000000000000000000000000000000000000000000000000000000000000
'Donovan'       000000000000000000000000000000000000000000000000000000000000
'Dori'          000000000000000000000000000000000000000000000000000000000000
'E3'            000000000000000000000000000000000000000010110000010010100000
'ELB20'         000000000000000000000000000100000000000000000000000000000000
'Eagle'         000000000000000000000000000000000000000000000000000000000000
'EagleEye'      000000000000000000000000000000000000000000000000000000000000
'Erik'          000000000000000000000000000000000000000000000000000000010000
'GMA2'          000000000000000000000000000000000000000000000000000000000000
'GMA3'          000000000000000000000000000000000000000000000000000000000000
'GMA4'          000000000000000000000000000000000000000000000000000000000000
'GMA5'          000000000000000000000000000000000000000000000000000000000000
'GMA6'          000000000000000000000000000000000000000000000000000000000000
'GTE2'          000000000000000000000000000000000000000000000000000000000000
'GTE6'          000000000000000000000000000000000000000000000000000000000000
'GTE8'          000000000000000000000000000000000000000000000000000000000000
'Gaia'          000000000000000000000000000000000000000000000000000000000000
'Galaxy'        000000000000000000000000000000000000000000000000000000000000
'Giles'         000000000000000000000000000000000000000000000000000000000000
'Gladiator'     000000000000000000000000000000000000000000000000000000000000
'Gordon'        000000000000000000000000000000000000000000000000000000000000
'Gumball'       000000000000000000000000000000000000000000000000000000000000
'HINdeR'        000000000000000000000000000000000000000000000000000000000000
'Halo'          000000000000000100000000000000000000000001000000000000000000
'Hawkeye'       010000000000000000000000000000000000000000000000000000000000
'Henry'         000000000000000001000100000000000000000000000000000000000000
'Howe'          000000000000000000000000000000000000000000000000000000000000
'JAWS'          000000000000000000000000000000000000000000000000000000000000
'Jasmine'       000000000000000000000000000000000000000000000000000000000000
'Jawnski'       000000000000000000000000000000000000000000000010000000000000
'Jay2Jay'       000010000000000000000000000000000000000000000000001000000000
'Jolie1'        000000000000000000000010000000000000000000000000000000000000
'Kitkat'        000000000000000000000000000000000000000000000000000000000000
'Lannister'     000000000000000000000000000000000000000000000000000000000000
'Laroye'        000000000000000000000000000000000000000000000000000000000000
'Larva'         000000000000000000000000000000000000000000000000000100000000
'LeBron'        000000000000000000000000000000000010000000000000000000000000
'Luchador'      000000000000000000000000000000000000000000000000000000000000
'Maggie'        000000000000000000000000000000000000000000000000000000000000
'MarQuardt'     000000000000000000000000000000000000000000000000000000000000
'Marvin'        000000000000000000000000000000000000000000000000000000000000
'Min1'          000000000000000000000000000000000000000000000000000000000000
'Monty'         000000000000000000000000000000000000000000000000000000000000
'Muddy'         000000000000000000000000000000000000000000000000000000000000
'Mufasa'        000000000000000000000000000000000000000000000000000000000000
'Myrna'         001110010000000000000000000000000000000010000000000000000000
'Oline'         000100000000000000000000000000000000000000001000000000000000
'P1201'         000000000000000000000000000000000000000000000000000000000000
'Papyrus'       000000000000000010000000000000000000000000000000000000000000
'Patience'      000000000000000000000000000000000000000000000000000000000000
'Phlei'         000000000000000000000000000000000000000000000000000000000000
'Pine5'         000000000000000000000000000000000000000000000000000000000000
'Pixie'         000000000000000000000000000000000000000000000000000000000000
'Poco6'         000000000000000000000000000000000000000000000000000000000000
'Poushou'       000000000000000000000000001000000000000000000000000000000000
'Predator'      000000000001000000000000000000000000000000000000000000000000
'PrincessTrina' 000000000000000000000000000000000000000000000000000000000000
'REQ1'          000000000000000000000000000000000000000000000000000000001000
'REQ2'          000000000000000000000000000000000000000000000000000000000000
'REQ3'          000000000000000000000000000000000000000000000000000000000000
'RRH1'          000000000000000000000000000000000000000000000000000000000000
'Ramsey'        000000000000000000000000000000000000000000000000000000000000
'RedRock'       000000000000000000000000000000000000000000000000000000000000
'Rey'           000000000000000000000000000000000000000000000000000000000000
'Shyg'          000000000000000000000000000000000000000000000000000000000000
'Soups'         000000000000000000000000000000000000000000000000000000000000
'Sparky'        000000000000000000000000000000100000000000000000000001000000
'Squirty'       000000100000000000000000000000000000000000000000000000000000
'StrepC'        000000000000000000000000000000000000000000000000000000000000
'TG1'           000000000000000000000000000000001000000000000000000000000000
'TJE1'          000000000000000000000000000000000000000000000000000000000000
'TPA2'          000000000000000000000000000000000000000000000000000000000000
'Tank'          000000000000000000000000000000000000000000000000000000000000
'Trike'         000000000000000000000000000000000000000000000000000000000000
'VWB'           000000000000000000000000000000000000000000000000000000000000
'Wildcat'       000000000000001000000000000000000100000000000000000000000000
'Wizzo'         000000000000000000000000000000000000000000000000000000000000
'YDN12'         000000000000000000000000000000010000000000000000000000000000
'mu16'          000000000000000000000000000000000000000000000000000000000000
'pZL12'         000001000000000000000000000000000000000000000000000000000000
'phiAsp2'       000000000000000000000000000000000000000000000000000000000000
'phiHau3'       000000000000000000000000000000000000000000000000000000000000
'phiSASD1'      000000001000000000000000000000000000000000000000000000000000
'phiSAV'        000000000000000000000000000000000000000000000000000000000000

'32HC'          000000000000000000000000000000000000000000000000000000000000
'40AC'          000000000000000000000000000000000000000000000000000000000000
'Abrogate'      000000000000000000000000000000000000000000000000000000000000
'Acadian'       000001000000000000000000000000000000000000000000000000000000
'Alma'          000000000000000000000000000000000000000000000000000000000000
'Amela'         000000000001000000000000000000000000000000000000000000000001
'Amigo'         000000000000000000000000000000000000010000000000100000000000
'ArV2'          010000000000000000000000000000000000000000000000000000000000
'Arbiter'       000000000000000000000000000000000000000000000000000000000000
'Archie'        000000000000000000000000000000000000100001000000000000000000
'Astro'         000000000000000000000000000000000000000000000000000000000000
'Audrey'        000000000000000000000000000000000000000000000000000000000000
'Avani'         000000000000000000000000000000000000000000000000000000000000
'B22'           000000000000000000000000000000000000000000000000000000000000
'B3'            000000000000000000000000000000000000000000000000000000000000
'B5'            000000000000000000000000000000000000000000000000000000000000
'BFK20'         000000000000000000000000000000000000000000000000000000000000
'Bachita'       000000000000000000000000000000000000000000000000000000000000
'Barnyard'      000000000000000000000000000000000000000000000000010000000000
'Benedict'      000000000000000000000000000000000000000000000000000000000000
'Bennie'        000000000000100000000000000000000010000000000000001000000000
'Bernal13'      000000000000000000000000000000000000000000000000000000000100
'Bipper'        000000000000000000000000000000000000000000000000000000000000
'Bongo'         000000000000000000000000000000000000000000000000000000000000
'Brujita'       000000000000000000000000000000000000000000000000000000000000
'CMP1'          000000000000000000000000000000000000000000000000000000000000
'CN1A'          000000000000000000000000000000000000000000000000000000000000
'Catera'        000000000000000000000010000000000000000100000000000000000000
'Charlie'       000000000000000000000000000000000000000000000000000000000000
'Che9c'         000000000000000000000000000000000000000000000000000000000000
'Cheetobro'     000000000100000000000000000000000000000000000000000000000000
'Circum'        000000000000000000000000000000000000000000000000000000000000
'Cooper'        000000000000000000000000000000000000000000000000000000000000
'Corndog'       000000000000000000000000000000000000000000001000000000000000
'Courthouse'    000000010000000000000000000000000000000000000001000000000000
'DS6A'          000000000000000000000000000000000000000000000000000100000000
'DocB7'         000000000000000000000000000000000000000000000000000000000000
'Donovan'       000000000000000000000000000000000000000000000000000000000000
'Dori'          000000000000000000000000000000000000000000000000000000000000
'E3'            000000000000000010000010000000100000000000000010000000000000
'ELB20'         000000000001000000000000000000000000000000000000000000000001
'Eagle'         000000000100000000000000000000000000000000000000000000000000
'EagleEye'      000000000000000000000000000000000000000000000000000000000000
'Erik'          000000000000000000000000000000000000000000000000000000000000
'GMA2'          000000000000000000000000000000000000000000000000000000000000
'GMA3'          000000000000000000000000000000000000000000000000000000000000
'GMA4'          000000000000000000000000000000000000000000000000000000000000
'GMA5'          000000000000000000000000000000000000000000000000000000000000
'GMA6'          000000000000000000000000000000000000000000000000000000000000
'GTE2'          000000000100000000000000000000000000000000000000000000000000
'GTE6'          000000000000000000010000000000000000000000000000000000000000
'GTE8'          000000000000000000000000001000000000000000000000000000000000
'Gaia'          000000000000000000000000000000010000000000000000000000000000
'Galaxy'        000000000000000000000000000000000000000000000000000000000000
'Giles'         000000000000000000000000000000000000000000000000000000000000
'Gladiator'     000000000100000000000000000000000000000000000000000000000000
'Gordon'        000000000000000000000000000000000000000000000000000000000000
'Gumball'       000000000000000000000000000000000000001000010000000000000000
'HINdeR'        000000000100000000000000000000000000000000000000000000000000
'Halo'          000000000000000000000000000000000000000000000000000000000000
'Hawkeye'       000000000000000000000000000000000000000000010000000000010000
'Henry'         000000010000000000000000000000000000000000000000000000000000
'Howe'          000000000000000000000000000000000000000000000000000000000000
'JAWS'          000000000100000000100000000000000000000000000000000000000000
'Jasmine'       000000000000000000000000000000000000000000000000000000000000
'Jawnski'       000000000000000000000000000000000000000000000000000000000000
'Jay2Jay'       000000000010000000000000000000000000000000000000000011000000
'Jolie1'        000000000000000000000000000000000001000000000000000000000000
'Kitkat'        000000000000000000000000000000000000000000000000000000000000
'Lannister'     000000000001000000000000000000000000000000000000000000000001
'Laroye'        000000000000000000000000000000000000000000000000000000000000
'Larva'         000000000000000000000000000010001000000000000000000000000000
'LeBron'        000000000000000001000000000000000000100001000000000000000000
'Luchador'      000000000100000000000000000000000000000000000000000000000000
'Maggie'        000000000000000000000000000000000000000000000000000000000000
'MarQuardt'     000000000000000000000000000000000000000000000000000000000000
'Marvin'        000000000000000000000000000000000000000010000000000000000000
'Min1'          000000000000000000000000000000000000000000000000000000000000
'Monty'         000000000000000000000000000000000000000000000000000000000000
'Muddy'         000000000000000000000000000000000000000000000000000000000000
'Mufasa'        000000000100000000100000000000000000000000000000000000000000
'Myrna'         000000000100000000000010000000000000000000000000000000000000
'Oline'         000000000000000000000000000000000000000000000000000000000000
'P1201'         000000000000000000000000000000000000000000000000000000000000
'Papyrus'       000000000000000000000000000000000000000000000000000000000000
'Patience'      000000000000000000000000000000000000000000000000000000001000
'Phlei'         000000000000000000000000000000000000000000000000000000000000
'Pine5'         000000000000000000000000000000000000000000000000000000000000
'Pixie'         000000000100000000100000000000000000000000000000000000000000
'Poco6'         000000000000000000000000000000000000000000000000000000000000
'Poushou'       000000000000001000000000000000000000000000000000000000000000
'Predator'      000010000000000000000000000000000000000000000000000000000000
'PrincessTrina' 000000000000000000000000000000000000000000000000000000000000
'REQ1'          000000000000000000000000000000000000000000000000000000000000
'REQ2'          000000000000000000000000000000000000000000000000000000000000
'REQ3'          000000000000000000000000000000000000000000000000000000000000
'RRH1'          000000000000000000000000000000000000000000000000000000000000
'Ramsey'        000000000000000000000000000000000000000000000000000000000000
'RedRock'       000000000000000000000000000000000000000000000000000000000000
'Rey'           000000000000000000000000000000000000000000000000000000000000
'Shyg'          000000000000010000000000000000000100000000000000000000000000
'Soups'         000000000000000000000000000000000000000000000000000000000000
'Sparky'        000000000000000000000100001100000000000000100000000000000000
'Squirty'       000000000000000000000000000100000000000000000000000000000000
'StrepC'        000000000001000000000001000000000000000000000000000000000001
'TG1'           000000000000000000000000000000000000000000000000000000000000
'TJE1'          000000000000000000000000000000000000000000000000000000000000
'TPA2'          000000000000000000000000000000000000000000000000000100000000
'Tank'          000000000000000000000000000000000000000000000000000000000000
'Trike'         000000000000000000000000000000000000000000000000000000000000
'VWB'           000000000000000000000000000000000000000000000000000000000000
'Wildcat'       000000000000000000000000100010000000000000000000000000000000
'Wizzo'         000000000000000000000000000000000000000000000000000000000000
'YDN12'         000000000000000000000000000000000000000000000000000000000000
'mu16'          000000000000000000000000000000000000000000000000000000000000
'pZL12'         000000000000000000000000000000000000000000000000000000000010
'phiAsp2'       000000000000000000000000000000000000000000000000000000000000
'phiHau3'       000000000001000000000000000000000000000000000000000000000001
'phiSASD1'      000000000000000000000000000000000000000000000000000000000000
'phiSAV'        000000000000000000000000000000000000000000000000000000000000

'32HC'          000000000000000000000000000000000000000000000000100000000000
'40AC'          000000000000000000000000000000000000000000000000000000000000
'Abrogate'      000000000000000000000001000000000000000000000000000000000000
'Acadian'       000000000000000001000000000000000000000000000000000000000000
'Alma'          110000000000000000000000000000000000000000000000000000000000
'Amela'         000000000000000000000000000000000000000000000000000000000000
'Amigo'         000000000000000000000000000000000000000000000000010000000000
'ArV2'          000000000000000000000000000000000010000000000000000000000000
'Arbiter'       000000000000000000000000000000000000000000000000000000000000
'Archie'        000100000000000000000000000000000000000000000000000000000000
'Astro'         000000000000000000000000000000000000000000000000000000000000
'Audrey'        000000000000000000100000000000000000000000000000000000000000
'Avani'         000000000000000000000000000000000000000000000000000000000000
'B22'           000000000000000000000000000000000000000000000000000000000000
'B3'            000000000100000000000000000000000000000000000000000000000000
'B5'            000000000000000000000000000000000000000000000000000000000000
'BFK20'         000000000100000000000000000000000000000000000000000000000000
'Bachita'       000000000000000000000000000000000000000000000000000000000000
'Barnyard'      000000000000000000000000000000000000000000000000000000000000
'Benedict'      000000000000000000000000000000000000000000000000000000000000
'Bennie'        000000000100000000000010000000000000000000000000000000000000
'Bernal13'      000000000000000000000000000100000000000000000000000000000000
'Bipper'        000000000000000000000000000000000000000000000000100000000000
'Bongo'         000000000000000000000000000000000000001000000000001000000000
'Brujita'       000000000000000000000000000000000000000100000000000000000000
'CMP1'          000000000000000000000000000000000000000000000000000000000000
'CN1A'          000000000000000000000000000000000000000000000000000000000000
'Catera'        000000000000000000000000000000000000000001000000000000000000
'Charlie'       000000000000000000000000000000000000000000000000000000000000
'Che9c'         000000000000000000000000000000000000000100000000100000000000
'Cheetobro'     000000000000000000000000000000000000000000000000000000000000
'Circum'        000000000000000000000000000000100000000000000000000000000000
'Cooper'        000000000000000000000000000000000000000000000000000000000000
'Corndog'       000000001000000000000100000000000000000000000000000000000000
'Courthouse'    000000000000000000000000000000000000010000000000000000000000
'DS6A'          000000000000000000000000000000000000000000000000000000000000
'DocB7'         000000000000000000000000000000000000000000000000000000000000
'Donovan'       000000000000000000000000000000000000000100000000000000000000
'Dori'          000000000000000000000000000000000000000000000000000000000000
'E3'            000000000000000000000000100010000000000001000000000000000000
'ELB20'         000000000000000000000000000000000000000000000000000000000000
'Eagle'         000000000000000000000000000000000000000000000000000000000000
'EagleEye'      010000000000000000000000000000000000000000000000000000000000
'Erik'          000000000000000000010000000000000000000000000000000000000000
'GMA2'          000000000000000000000000000000000000000000000000000000000000
'GMA3'          000000000000000000000000000000000000000000000000000000000000
'GMA4'          000000000000000000000000000000000000000000000000000000000000
'GMA5'          000000000000000000000000000000000000000000000000000000000000
'GMA6'          000000000000000000000000000000000000000000000000000000000000
'GTE2'          000000000000000000000000000000000000000000000000000000000000
'GTE6'          000000000000000000000000000000000000000000000000000000000000
'GTE8'          000000000000000000000000000000000000000000000000000000000000
'Gaia'          000000000000000000000000000000000000000000000000000000000000
'Galaxy'        000000000000000000000000000000000000000000000000000000000000
'Giles'         000000000000000000000000000000000000000000000000000000000000
'Gladiator'     000000000000000000000000000000000000000000000000000000000000
'Gordon'        000000000000000000000000000000000000000000000000000000000000
'Gumball'       000000000000000000000000000000000100000000000000000000000000
'HINdeR'        000000000000000000000000000000000000000000000000000000000000
'Halo'          000000000000000000000000000000000000000000000000000000000000
'Hawkeye'       000000000000000000000000000000000100000000000000000001000000
'Henry'         000000000000000000000000000000000001100000000000000000000000
'Howe'          000000000000000000000000000000000000000000000000000000000000
'JAWS'          000000000000000000000000000000000000000000000000000000000000
'Jasmine'       000000000000000000000000000000000000000000000000000000000000
'Jawnski'       000000000000000000000000000000000000000000000000000100000001
'Jay2Jay'       000000000000000000000000000000000000000000010000000000001000
'Jolie1'        000000000000000000000000000000000000000000000000000000000000
'Kitkat'        000000000000000000000000000000000000000000000000000000000000
'Lannister'     000000000000000000000000000000000000000000000000000000000000
'Laroye'        000010000000000000000000000000000010000000000000000000000000
'Larva'         001000000000000000000000000000000000000000000000000000010000
'LeBron'        000000000000000000000000000000000000000000000000000000000000
'Luchador'      000000000000000000000000000000000000000000000000000000000000
'Maggie'        000000000000000000000000000000000000000000100001000000000000
'MarQuardt'     000000000000000000000000000000000000000000000000000000000000
'Marvin'        000000000000000000000000000000000000000000000000000000000100
'Min1'          000000000000000000000000000000000000000000000000000000000000
'Monty'         000000000000000000000000000000000000000000000000000000000000
'Muddy'         000000000000000000000000000000000000000000000000000000000000
'Mufasa'        000000000000000000000000000000000000000000000000000000000000
'Myrna'         000000000000000000000000000000001000000001000000000000000000
'Oline'         000000000000000000000000000000000000000000000000000000000000
'P1201'         000000000000000000000000000000000000000000000000000000000000
'Papyrus'       000000000000000000000000000000000000000000000000000000000000
'Patience'      000000000000000000001000000000000000000000000000000000000000
'Phlei'         000000000000000000000000000000000000000000000000000000000000
'Pine5'         000000000000000000000000000000000000000000000000000000000000
'Pixie'         000000000000000000000000000000000000000000000000000000000000
'Poco6'         000000000000000000000000000000000000000000000010000000000000
'Poushou'       000001000000000000000000000000000000000000000000000000000000
'Predator'      000000000000000000000000000000000000000000000000000000000000
'PrincessTrina' 000000000000000000000000000000000000000000000000000000000000
'REQ1'          000000000000000000000000000000000000000000000000000000000000
'REQ2'          000000000000000000000000000000000000000000000000000000000000
'REQ3'          000000000000000000000000000000000000000000000000000000000000
'RRH1'          000000000000000000000000000000000000000000000000000000000000
'Ramsey'        000000000000000000000000000000000000000010000000000000000000
'RedRock'       000000000000000000000000000000000000000000000000000000000000
'Rey'           000000000000000000000000001000000000001000000000001000000000
'Shyg'          000000000000000000000000000000000000000000000000000000000000
'Soups'         000000000000000000000000000000000000000000000000000000000000
'Sparky'        000000000000010000000000000000000000000010000000000000000000
'Squirty'       000000000000000000000000000000000000000010000000000000000000
'StrepC'        000000000000000000000000000000000000000000000000000000000000
'TG1'           000000000000000000000000000000000000000000000000000000000010
'TJE1'          000000000000000000000000000000000000000000000000000000000000
'TPA2'          000000000000000000000000000000000000000000000000000000000000
'Tank'          000000000000000000000000000000000000000000000000000000000000
'Trike'         000000000000000000000000000000000000000000000000000000000000
'VWB'           000000000000100000000000000000000000000000000000000000000000
'Wildcat'       000000000000000000000000000000000000001000000000000000000000
'Wizzo'         000000000000000000000000000000000000000000000000000010000000
'YDN12'         000000000000000000000000000000000000000000000000000000000000
'mu16'          000000000000000000000000000000000000000000000000000000000000
'pZL12'         000000000010000000000000010000000000000000000000000000000000
'phiAsp2'       000000000000000000000000000000000000000000000000000000000000
'phiHau3'       000000010001000000000000000000000000000000000000000000000000
'phiSASD1'      000000000000000000000000000000000000000000000000000000000000
'phiSAV'        000000000000100000000000000000000000000000000000000000000000

'32HC'          000000000000100000000000000000000000000000000000000000000000
'40AC'          000000000000000000000000000000000000000000000000000000001000
'Abrogate'      000000000000000000000000000000000000000000000000000000000000
'Acadian'       000000000000000000000000000000000000000000000000000000000000
'Alma'          000000000000000000000000000000000000000000000000000000000000
'Amela'         000000000000000000000000000000000000000000000000000000000000
'Amigo'         000000000000000000000000000000000000000000000000000000000000
'ArV2'          000000100010000000000000000000000000000000000000000000000000
'Arbiter'       000000000000000000000000000000000000000000000000000000000000
'Archie'        000000000000000000000000000000000000000000000000000000000000
'Astro'         000000000000000000000000000000000000000000000000000000000000
'Audrey'        000000000000000000000000000000000000000000000000000000000000
'Avani'         000000000000000000000000000000000000000000000000000000000000
'B22'           000000000000000000000000000000000000000000000000000000000000
'B3'            000000000000000010000000000000000000000000000000000000000000
'B5'            000000000000000000000000000000000000000000000000000000000000
'BFK20'         000000000000000010000000000000000000000000000000000000000000
'Bachita'       000000000000000000000000000000000000000000000000000000000000
'Barnyard'      000000000000000000000000000000000000000000000000000000000000
'Benedict'      000000000000000000000000000000000000000000000000000000000000
'Bennie'        000000000000000010000000000000000000000000000000000000000000
'Bernal13'      100000000000000000000000000000000000000000000000000000000000
'Bipper'        000000000000000000000000000000000000000000000000000000000000
'Bongo'         000000000000000000000000000000000001000000000000100000000000
'Brujita'       000000000000000000000000000000000000000000000000000000000000
'CMP1'          000000000000000000000000000000000000000000000000000000000000
'CN1A'          000000000000000000000000000000000000000000000000000000000000
'Catera'        000000000100000000000001000000000000000000000000000000000000
'Charlie'       000000000000000010000000000000000000000000000000000000000000
'Che9c'         000000000000000000000000000000000000000000000000000000000000
'Cheetobro'     000000000000000000000000000000000000000000000000000000000000
'Circum'        000000000000000000000000000000000000000000000000000000000000
'Cooper'        000000010000000000000000000000000000000000000000000000000000
'Corndog'       000000000000000000000000000000000000000000000000000000000000
'Courthouse'    010000000000000000000110000000000100000000000000000000000100
'DS6A'          000000000000000000000000000000000000000000100000000000000000
'DocB7'         000000000000000000000000000000000000000000000000000000000000
'Donovan'       000000000000000000000000000000000000000000000000000000000000
'Dori'          000000000000000000000000000000000000000000000000000000000000
'E3'            000000000000000000000000000000000000000000000100000000000000
'ELB20'         000000000000000000000000000000000000000000000000000000000000
'Eagle'         000000000000000000000000000000000000000000000000000000000000
'EagleEye'      000000000000000000000000000000000000000000000000000000001000
'Erik'          000000000000000000000000000000000000000000000000000000000000
'GMA2'          000000000000000000000000000000000000000000000000000000000000
'GMA3'          000000000000000000000000000000000000000000000000000000000000
'GMA4'          000000000000000000000000000000000000000000000000000000000000
'GMA5'          000000000000000000000000000000000000000000000000000000000000
'GMA6'          000000000000000000000000000000000000000000000000000000000000
'GTE2'          000000000000000000000000000000000000000000001000000000000000
'GTE6'          000000000000000000000000000000000000000000000000000000000000
'GTE8'          000000000000000000000000000000000000000000000000000000000000
'Gaia'          000000000000000000000000000000000000000000000000000000000000
'Galaxy'        000000000000000010000000000000000000000000000000000000000000
'Giles'         000000000000100000000000000000000000000000000000000000000000
'Gladiator'     000000000000000000000000000000000000000000000000000000000000
'Gordon'        000000000000000000000000000000000000000000000000000000000000
'Gumball'       000010000000000000000000000000000000010000000000000000000000
'HINdeR'        000000000000000000000000000000000000000000000000000000000000
'Halo'          000000000000000000000000100000000000000000000000000000000000
'Hawkeye'       000010000000000000000000000000000000010000000010000000000000
'Henry'         001100000000000000000000010000000100000000000000000000000000
'Howe'          000000000000000000000000000000000000000000000000000000000000
'JAWS'          000000000000000000000000000000000000000000000000000001000000
'Jasmine'       000000000000000000000000000000000000000000000000000000000000
'Jawnski'       000000000000000000000000000000000000000000000000000000000000
'Jay2Jay'       000000000000000000000000000000010010000000000000001000000000
'Jolie1'        000000000000000000000000000000000000000000000000000000000000
'Kitkat'        000000000000000000000000000000000000000000000000000000000000
'Lannister'     000000000000000000000000000000000000000000000000000000000000
'Laroye'        000000000000000000000000000000000000000000000000000010000000
'Larva'         000000000000000000000000000000100000000100000000000001000000
'LeBron'        000000000000000000000000000000000000000000000000000000000000
'Luchador'      000000000000000000000000000000000000000000000000000000001000
'Maggie'        000000000000000000000000000000000000000000000000000000000000
'MarQuardt'     000000000000000000000000000000000000000000000000000000000000
'Marvin'        000000000000000000000000000000000000000000000000000000100000
'Min1'          000000000000000000000000000000000000000000000000000000000000
'Monty'         000000000000000000000000000000000000000000000000000000000000
'Muddy'         000000000000000000000000000000000000000000001000000000000000
'Mufasa'        000000000000000000000000000000000000000000000000000001000000
'Myrna'         000000000100000000010000000100001000000000000000000000000000
'Oline'         000000000000000000000000000000000000000000000000000000000000
'P1201'         000000000000000000000000000000000000000000000000000000000000
'Papyrus'       000010000000000000000000000000000000000000000000000000000000
'Patience'      000000000000000000000000000000000000000000000000000000000000
'Phlei'         000000000000000000000000000000000000000000000000000000000000
'Pine5'         000000000000000000000000000000000000000000000000000000000000
'Pixie'         000000000000000000000000000000000000000000000000000100000000
'Poco6'         000000000000000000000000000000000000000000000000000000000000
'Poushou'       000000000000000000000000000000000000100000000000000000000000
'Predator'      000000000000000000000000000000000000000000000000000000000000
'PrincessTrina' 000000000000000000000000000000000000010000000000000000000000
'REQ1'          000000000000000000000000000000000000000000000000000000000000
'REQ2'          000000000000000000000000000000000000000000000000000000000000
'REQ3'          000000001000000000000000000000000000000000000000000000000000
'RRH1'          000000000000000000000000000000000000000000000000000000000000
'Ramsey'        000000001000000000000000000000000000000000000000000000000000
'RedRock'       000000000000000000100000000000000000000000000000000000001000
'Rey'           000000000000000000000000000000000001000000000000100000000000
'Shyg'          000001000000000000000000000000000000000000000000000000010000
'Soups'         000000000000000000000000000000000000000000000000000000000000
'Sparky'        000000000000000000000000000000000000000000000000000000000000
'Squirty'       000000000000000000000000000000000000000000000000000000000000
'StrepC'        000000000000000000000000000000000000000000000000000000000000
'TG1'           000000000000000000000000000000000000000000000000000000000000
'TJE1'          000000000000000000000000000000000000000000000000000000000000
'TPA2'          000000000000000000000000000000000000000000000000000000000000
'Tank'          000000000000000000000000000000000000000000000000000000000000
'Trike'         000000000000000000000000000000000000000000000000000000000000
'VWB'           000000000000000000000000000000000000000000000000000000000000
'Wildcat'       000000000000000000000000000000000000000000000000000000000000
'Wizzo'         000000000000000000000000000000000000000000000000000000000000
'YDN12'         000000000000010000000000000000000000000000000000000000000000
'mu16'          000000000000000000000000000000000000000000000000000000000000
'pZL12'         000000000000000000000000000000000000000000000001000000000000
'phiAsp2'       000000000000000000000000000000000000000000000000000000000000
'phiHau3'       000000000000001000000000000000000000000000000000000000000000
'phiSASD1'      000000000000000100000000000000000000000000000000000000000000
'phiSAV'        000000000000000000000000000000000000000000000000000000000000

'32HC'          000000000000000000000000000000000000000000000000000000000000
'40AC'          000000000000000000000000000000000000000000000000000000000000
'Abrogate'      000000000000000000000000000000000000000000000000000000000000
'Acadian'       000000000000000000000000000000000100000000000000000000000000
'Alma'          000000000000000000000000000000000000000000000000000000000000
'Amela'         000000000000000000000000000000000000000000000000000000000000
'Amigo'         000000000000000000000000000000000000000000000000000000000000
'ArV2'          000000000000000000000000000000000000000000000000000000000000
'Arbiter'       000000000000000000000000000000000000000000000000000000000000
'Archie'        000000000000000000000000100000000000000000000000000000000000
'Astro'         000000000000000000000001000000000000000000000000000000000000
'Audrey'        000000000000000000000000000000000000000000000000000001000000
'Avani'         000000000000000000000000000000000000000000000000000000000000
'B22'           000000000000000000000000000000000000000000000000000000000000
'B3'            000000000000000000000000000000000000000000000000000000000000
'B5'            000000000000000000000000000000000000000000000000000000000000
'BFK20'         000000000000000000000000000000000000000000000000000000000000
'Bachita'       000000000000000000000000000000000000000000000000000000000000
'Barnyard'      000010000000000010000000000000000000000000000000000000000000
'Benedict'      000000000000000000000001000000000000000010000000000000000000
'Bennie'        000000000000000000000000000000000000000000000000000000000000
'Bernal13'      000000000000000000000000000000000000000000000000000000000000
'Bipper'        000000000000000000000000000000000000000000000000000000000000
'Bongo'         000000000000000000000000000000000000000000000000000000000000
'Brujita'       000000000000000000000000000000000000000000000000010000000000
'CMP1'          000000000000000000000000000000000000000000000000000000000000
'CN1A'          000000000000000000000000000000000000000000000000000000000000
'Catera'        000000000000000000010000000000000000000000000000000000000000
'Charlie'       000000000000000000000000000000000000000000000000000000000000
'Che9c'         000000000000000000000000000000000000000000000000000000000000
'Cheetobro'     000000000000000000000000000000000000000000000000000000000000
'Circum'        000000000000000100000000000100000000000000000000000000000000
'Cooper'        000000000000000000000000000000000000000000000000000000000000
'Corndog'       000000000000000000000000000000000000000001000000000000000000
'Courthouse'    000100000000000000000000010000000000000000000000001000000000
'DS6A'          000000000000000000000000000000001000000000000000000000000000
'DocB7'         000000000000000000000000000000000000000000000000000000000000
'Donovan'       000000000000000000000000000000000000000000000000000000000000
'Dori'          000000000000000000000000000000000000000000000000000000000000
'E3'            000000000000000000000000000001000000100000001000000000000000
'ELB20'         000000000000001000000000000000000000000000000000000000000000
'Eagle'         000000000000000000000000000000000000000000000000000000000001
'EagleEye'      000000000000000000000000000000000000000000000000000000000000
'Erik'          000000000000000000000000000000000000000000000000000000000000
'GMA2'          000000000000000000000000000000000000001000000000000000000000
'GMA3'          000000000000000000000000000000000000000000000000000000000000
'GMA4'          000000000000000000000000000000000000000000000000000000000000
'GMA5'          000000000000000000000000000000000000000000000000000000000000
'GMA6'          000000000000000000000000000000000000000000000000000000000000
'GTE2'          000000000000000000000000000000000000000000000000000000000000
'GTE6'          000000000000000000000000000000000000000000000000000000000000
'GTE8'          000000000000000000000000000000000000000000000000000000000000
'Gaia'          000000000000000000000000000000000000000000000000000000000000
'Galaxy'        000000000000000000000000000000000000000000000000000000000000
'Giles'         000000000000000000000000000000000000000000000000000000000000
'Gladiator'     000000000000000000000000000000000000000000000000000000000000
'Gordon'        000000000000000100000000000000000000000000000000000000000000
'Gumball'       000000000000000010000000000000000000000000000000000000000000
'HINdeR'        000000000000000000000000000000000000000000000000000000000000
'Halo'          000000000000000000000000000000010000000000000000000000000000
'Hawkeye'       000000010000000010000000000010000000000000000001000000000000
'Henry'         000000000000000000000000000000000000000000000000000000000000
'Howe'          000000000000000000000000000000000000000000000000000000000000
'JAWS'          000000000000000000000000000000000000000000000000000000000000
'Jasmine'       000000000000000000000000000000000000000000000000000000000000
'Jawnski'       000000000000000000000000000000000000010000000000000000000000
'Jay2Jay'       000000000000000000001000000000000000000000000000100010000000
'Jolie1'        000000001000000000000000000000000000000000000000000000000000
'Kitkat'        000000000000000000000000000000000000000000000000000000000000
'Lannister'     000000000000000000000000000000000000000000000000000000000000
'Laroye'        000000000000000000000000000000000000000000000000000000000000
'Larva'         000000000000000000000000000000000000000000000000000000000000
'LeBron'        000000000000000000000000100000000000000000000000000000000000
'Luchador'      000000000000000000000000000000000000000000000000000000000000
'Maggie'        000000000000000000000000000000000000000000000000000000000000
'MarQuardt'     000000000000100000000000001000000000000000000000000000100001
'Marvin'        000000010000000000000000000000000000001000000000000000000000
'Min1'          000000000000000000000000000000000000000000000000000000000000
'Monty'         000000000000000000000000000000000000000000000000000000000000
'Muddy'         000000100000000000000000000000000000000000000000000000000000
'Mufasa'        000000000000000000000000001000000000000000000000000000000000
'Myrna'         000000000000000000100000000000000001000100010000000000000010
'Oline'         000000000000000000000000000000000000000000000000000000000000
'P1201'         000000000000000000000000000000000000000000000000000000000000
'Papyrus'       000000000000000000000000000000000000000000000000000000000000
'Patience'      000000000000000010000000000000000000000000000000000000000000
'Phlei'         000000000000000000000000000000000000000000000000000000000000
'Pine5'         000000000000000000000000000000000000000000000000000000000000
'Pixie'         001000000000000000000000001000000000000000000000000100000000
'Poco6'         000000000000000100000000000000000000000000000000000000000000
'Poushou'       000000000000000000000000000000000000000000000000000000000000
'Predator'      000000000000000010000100000000000010000000000000000000000000
'PrincessTrina' 000000000000000000000000000000000000010000000000000000000000
'REQ1'          000000000000000000000000000000000000000000000000000000000000
'REQ2'          000000000000000000000000000000000000000000000000000000000000
'REQ3'          000000000000000000000000000000000000000000000000000000000000
'RRH1'          000000000000000000000000000000000000000000000000000000000000
'Ramsey'        000000000000000000000000000000100000000000000000000000000000
'RedRock'       000000000000000000000000000000000000000000000000000000000000
'Rey'           000000000000000000000000000000000000000000000000000000000000
'Shyg'          000000000000000000000000000000000000000000000000000000000000
'Soups'         000000000000000000000000000000000000000000000000000000000000
'Sparky'        000000000000000000000000000000000000000000000000000000000000
'Squirty'       000000000000000000000000000000100000000000000000000000000000
'StrepC'        000000000000000000000000000000000000000000000000000000010000
'TG1'           000000000000000000000000000000000000000000000000000000000000
'TJE1'          000000000000000000000000000000000000000000000000000000000000
'TPA2'          000000000000000000000000000000000000000000000000000000000000
'Tank'          000000000000000000000000000000000000000000000000000000000000
'Trike'         000000000000000000000000000000000000000000000000000000000000
'VWB'           000000000000000000000000000000000000000000000000000000000000
'Wildcat'       000000000000000000000000000000000000000000000000000000000000
'Wizzo'         000000000000000000000000000000000000000000000000000000000000
'YDN12'         000000000000000000000000000000000000000000000000000000000000
'mu16'          000000000000000000000000000000000000000000000000000000000000
'pZL12'         000000000000000000000000000000000000000000000000000000000000
'phiAsp2'       000000000000000000000000000000000000000000000000000000000000
'phiHau3'       000000000000000000000000000000000000000000000000000000000000
'phiSASD1'      000000000000000000000000000000000000000000000000000000000000
'phiSAV'        000001000000000000000000000000000000000000000000000000000000

'32HC'          000000000000000000000000000000000000000000000000000000000000
'40AC'          000000000000000000000000000000000000000000000000000000000000
'Abrogate'      100000000000000000000010000000000000000000000000000000000000
'Acadian'       000000000000001000000000000000000000000000000000001000000000
'Alma'          000000000000000000000000000000000000000000000000000000000000
'Amela'         000000000000000000000000000000000010000000000000000000000000
'Amigo'         000000000000000000000000000000000000100000000000000000000000
'ArV2'          000000000000000000000000000000000000000000000000000000000000
'Arbiter'       000000010010000000000000000000000000000000000000000000000000
'Archie'        000000000000000000000000000000000000000000000000000000000000
'Astro'         000000000000000000000000000000000000000000000000000000000000
'Audrey'        000000000010000000000000000000000000000000000000000000000000
'Avani'         000000000000000000000000000000000000000000000000000000000000
'B22'           000000000000000000000000000000000000000000000000100000000000
'B3'            000000000000000000000000000000000000000000000000000000000000
'B5'            000000000000000000000000000000000000000000000000000000000000
'BFK20'         000000000000000000000000000000000000000000000000000000000000
'Bachita'       000000000000000000000000000000100000000000000000000000000000
'Barnyard'      000000000000000000000000000000000000000000000000000000000000
'Benedict'      000000000000000000000000000000000000000000000000000000000000
'Bennie'        000000000000000000000000000000000000000000000000000000000000
'Bernal13'      000000000000000000000000000000000000000000000000100000000000
'Bipper'        000000010000000000000000000000000000000000000000000000000010
'Bongo'         000000000000010000000100000000000000000000000000000000000000
'Brujita'       000010000000000000000000000000000000000000000000000000000000
'CMP1'          000000000000000000000000000000000000000000000000000000000000
'CN1A'          000000000000000000000000000000000000000000000000000000000000
'Catera'        000000000000000000000000011000000000000001000000000000010000
'Charlie'       000000000000000000000000000000000000000000000000000000000000
'Che9c'         000010000000100000000000000000000000000000000000000000000000
'Cheetobro'     000000000000000000000000000000000000000000000000000000000000
'Circum'        000000100000000001000000000000000000000000000000000000000000
'Cooper'        000000000010000000000000000000000000000000000000001000000000
'Corndog'       000000000000000000000000001000001000000000000000000000000000
'Courthouse'    000000000000000000010000000000000000000000000000000000000000
'DS6A'          000000000000000010000000000000000000010000000000000000000000
'DocB7'         000000000000000000000000000000000000000000000000000000000000
'Donovan'       000000000000000000000000000000000000000000000000000000000000
'Dori'          000000000010000000000000000000000000000000000000000000000000
'E3'            001000000000000100001000000000000000000000000100000100000000
'ELB20'         000000000100000000000000000000000000000000000000000000000000
'Eagle'         000000000000000000000000000000000000000000000000000000000000
'EagleEye'      000000000000000000000000000000000000000000000000000000000000
'Erik'          000000000000000000000000000000000000000000000000000000000000
'GMA2'          000000000000000000000000000000000000000000000000000000000000
'GMA3'          000000000000000000000000000000000000000000000000000000000000
'GMA4'          000000000000000000000000000000000000000000000001000000000000
'GMA5'          000000000000000000000000000000000000000000000000000000000000
'GMA6'          000000000000000000000000000000000000000000000000000000000000
'GTE2'          000000000000000000000000000000000000000000000000000000000000
'GTE6'          000000000000000000000000000000000000000000000000000000000000
'GTE8'          000000000000000000000000000000000000000000000000000000000000
'Gaia'          000000000000000000000000000000000000000000000000100000000000
'Galaxy'        000000000000000000000000000000000000000000000000000000000000
'Giles'         000000000000000000000000000000000000000000000000000000000010
'Gladiator'     000000000000000000000000000000000000000000000000000000000000
'Gordon'        000000000000000000000000000000000000000000000000000000000000
'Gumball'       000000000000000000000000000000000000000000000000000000000000
'HINdeR'        000000000000000000000000000000000000000000000000000000000000
'Halo'          000000000000000000000000000000000100000000000000000000000000
'Hawkeye'       000000000000000000000000000000000000000000000000000000000000
'Henry'         000000000000000000010000000000000000000000000000000000000000
'Howe'          000000000000000000000000000000000000000000000000000000000000
'JAWS'          000000000000000000000000000000000000000000000000000000000000
'Jasmine'       000000000000000000000000000000000000000100000000000000000000
'Jawnski'       000000000000000000000000000000000000000010000000000000000000
'Jay2Jay'       000000001000000000000000000100000000000000001000000000000000
'Jolie1'        000000000010000000000000000000000000000000000000001000000000
'Kitkat'        000000000000000000000000000000000000000000000000000000000000
'Lannister'     000000000000000000000000000000000000000000000000000000000000
'Laroye'        000000000000000000000000000000000000001000000000000010000000
'Larva'         000000000000000000000000000000000000000000000000000000000000
'LeBron'        000000000000000000000000000000000000000000000000000000000000
'Luchador'      000000000000000000000000000000000000000000000000000000000000
'Maggie'        000000000000000000000000000000000000000000000000000000000000
'MarQuardt'     000000000000000000000001000000000000000000000000000000000000
'Marvin'        000000000000000000000000000000000000000000000000000000000100
'Min1'          000000000000000000000000000000000000000000000000000000000000
'Monty'         000000000000000000000000000000000000000000000000000000000000
'Muddy'         000000000000000000000000000000000000000000000000000000000000
'Mufasa'        000000000000000000000000000000000000000000000000000000000000
'Myrna'         000000000000000000000000000010000000000001000000000000000000
'Oline'         000000000010000000000000000000000000000000000000000000000000
'P1201'         000000000000000000000000000000000000000000000000000000000000
'Papyrus'       000000000000000000000000000000000000000000000000000000110000
'Patience'      000000000000000000000000000000000000000000000000000000000000
'Phlei'         000000000000000000000000000000000000000000000000000000000000
'Pine5'         000000000000000000000000000000000000000000000000000000000000
'Pixie'         000000000000000000000000000000000000000000000000000000000000
'Poco6'         000000000000000000000000000000000000000000000000000000000000
'Poushou'       000000000000000000000000000000000000000000000001000000000000
'Predator'      010000000000000000000000100000000001000000000000000000000000
'PrincessTrina' 000000000000000000000000000000000000000000000000000000000000
'REQ1'          000000000000000000000000000000000000000000000000000000000000
'REQ2'          000000000000000000000000000000000000000000000000000000000000
'REQ3'          000000000000000000000000000000000000000000000000000000000000
'RRH1'          000000000000000000000000000000000000000000000000000000000000
'Ramsey'        000000000000000000000000000000000000000000000000000000000000
'RedRock'       000000000000000000000000000000000000000000000000000000000000
'Rey'           000000000000010000000100000000000000000000000000000000000000
'Shyg'          000000000000000000000000000000000000000000000000000000000000
'Soups'         000000000000000000000000000000000000000000000000000000000000
'Sparky'        000000000000000000000000000000000000000000000000000000000000
'Squirty'       000000000000000000000000000000000000000000000000000000000000
'StrepC'        000000000000000000000000000000000000000000000000000000000000
'TG1'           000000000000000000000000000000000000000000010000000000000000
'TJE1'          000000000000000000000000000000000000000000000000000000000000
'TPA2'          000000000010000000000000000000000000000000000000000000000000
'Tank'          000000000000000000000000001000000000000000000000000000000000
'Trike'         000000000000000000000000000000000000000000000000000000000000
'VWB'           000000000000000000000000000000000000000000000010000000000000
'Wildcat'       000000000000000000100000000000000000000000000000000000000000
'Wizzo'         000000000000000000000000000000000000000000000000000000000000
'YDN12'         000000000000000000000000000000000000000000000000000000001000
'mu16'          000000000000000000000000000000000000000000000010000000000001
'pZL12'         000000000000000000000000000000000000000000000000000000000000
'phiAsp2'       000000000000000000000000000000000000000000000000000000000000
'phiHau3'       000000000000000000000000000000000000000000000000000000000000
'phiSASD1'      000000000000000000000000000000000000000000000000000001000000
'phiSAV'        000000000000000000000000000000000000000000000000000000000000

'32HC'          000100000000000000000000000000000000000000000000000000000000
'40AC'          000000000000000000000000000000000000000000000000000000000000
'Abrogate'      000000000000000000000000000000000000000000000000000001000000
'Acadian'       000100000000010000000000000000000000000000000000000000000000
'Alma'          000000000000000000000000000000100000000000000000000000000000
'Amela'         000000000000000010000000000000000000000000000000000000000000
'Amigo'         000000000000000000100000000000000000000000000000000000000000
'ArV2'          000000000000000000000000000000000000000000000000000000000000
'Arbiter'       000000000000000000000000000000000000000000000000000000000000
'Archie'        000000000000000000000000000000000000000000000000000000000000
'Astro'         000000000000000000000000000000000100000000000000000000000000
'Audrey'        000000000000000000000000000000000000000000000000000000000000
'Avani'         000000000100000000000000000000000000000000000000000000000000
'B22'           000000000000000000000000000000000000000000000000000000000000
'B3'            000000000000000000000000000000000000000000000000000000000000
'B5'            000000000000000000000000000000000000000000000000000000000000
'BFK20'         000000000000000000000000000000000000000000000000000000000000
'Bachita'       000000000000000000000000000000000000000000000000000000000000
'Barnyard'      000000000000000000000000000000000000000010010000000000000000
'Benedict'      000000000000000000000000000000000000000000000000000000000000
'Bennie'        000000000000000000000000000000000000000000000000000000000000
'Bernal13'      000000000000000000000000000000000000000000000000000000000000
'Bipper'        000000000000000000000000000000000001000000000000000000000000
'Bongo'         000000000000000000000000000000000000000000000000000000000000
'Brujita'       000000000000000000000000000000000000000000000000000000000000
'CMP1'          000000000000000000000000000000000000000000000000000000000000
'CN1A'          000000000000000000000000000000000000000000000000000000000000
'Catera'        001000000001000000000000000000000000000000000100000000000000
'Charlie'       000000000000000000000000000000000000000000000000000000000000
'Che9c'         000000000000000000000000000000000000000000000000000000000000
'Cheetobro'     000000000000000000000000000000000000000000000000000000000000
'Circum'        000000000000000000000000000000000000000000000000000000000000
'Cooper'        000000000000000000000000001000000000000000000000000000000000
'Corndog'       000000000000000000000000000000001000000000100000000000000000
'Courthouse'    000000000000000000000000000000000000000100000000000000000100
'DS6A'          000000000000000000000000000000000000000000000000000000000000
'DocB7'         000000000000000000000000000000000000000000000000000000000000
'Donovan'       000000000000100000000000000000000000000000000000000000000000
'Dori'          000000000000000000000000000000000000000000000000000000000000
'E3'            000000000000000000000000000001000000000000000000000000000000
'ELB20'         000000000000000000000000000000000000000000000000000000000000
'Eagle'         000000000000000000000000000000000000000000000000000000001000
'EagleEye'      000000000000000000000000000000000000000000000000000000000000
'Erik'          000000000000000000000000000000000000000000000000000000000000
'GMA2'          000000000000000000000000000000000000000000000000000000000000
'GMA3'          000000000000000000000000000000000000000000000000000000000000
'GMA4'          000000000000000000000000000000000000000000000000000000000000
'GMA5'          000000000000000000000000000000000000000000000000000000000000
'GMA6'          000000000000000000000000000000000000000000000000000000000000
'GTE2'          000000000000000000000000000000000000000000000000000000000000
'GTE6'          000000000000000000000000000000000000000000000000000000000000
'GTE8'          000000000000000000000000000000000000000000000000000000000000
'Gaia'          000000000000000000000000000000000000000000000000000000000110
'Galaxy'        000000000000000000000000000000000000000000000000000000000000
'Giles'         000000000000000000000000000000000000000000000000001000000000
'Gladiator'     000000000000000000000000000000000000000000000000000000000000
'Gordon'        000000000000000000000000000000000000000000000000000000000000
'Gumball'       000000000000000000000000000000000000000000000000000000000000
'HINdeR'        000000000000000000000000000000000000000000000000000000000000
'Halo'          000100000000000000000000000000000000000000000000000000000000
'Hawkeye'       000000000000000000000000000000000000000000000000000000000000
'Henry'         000000001000000000000000000000000000000000000000000000000000
'Howe'          000000000000000000000000000000000000000000000000000000000000
'JAWS'          000000010000000000000000000000000000000000000000000000000000
'Jasmine'       000000000000000000000000000000000000000000000000000000000000
'Jawnski'       000000000000000000000000000000000000000000000000000000000000
'Jay2Jay'       000000000000000100000100000000000000000000000000000000010000
'Jolie1'        000000000000000000000000000000000000000000000000000000000000
'Kitkat'        000000000000000000000000000000000000000000000000000000000000
'Lannister'     000000000000000000000000000000000000000000000000000000000000
'Laroye'        000000000000000000000000000000000000000001000000000000000000
'Larva'         000000000000000000000001000000000000000000000000000000000000
'LeBron'        000000000000000000000000000000000000000000000000000000000000
'Luchador'      000000000000000000000000000000000000000000000000000000000000
'Maggie'        000000000000000000000000000000000000000000000000000000000000
'MarQuardt'     000000000000000000000000000000000000100000000000000000001000
'Marvin'        000000000000000000000000000110000001000000000000000000000000
'Min1'          000000000000000000000000000000000000000000000000000000000000
'Monty'         000000000000000000000000000000000000000000000000000000000000
'Muddy'         000000000000000000000000000000000000000000000000000010000000
'Mufasa'        000000000000000000000000000000000000000000001000000000000000
'Myrna'         001000000000000000000000000001000000000000000010000000000000
'Oline'         000100000000000000000000000000000000000000000000000000000000
'P1201'         000000000000000000000000000000000000000000000000000000000000
'Papyrus'       000000000000000000000000000000000000000000000000000000000000
'Patience'      000000000000000000000000000000000000000000000000000000000000
'Phlei'         000000000000000000000000000000000000000000000000000000000000
'Pine5'         000000000000000000000000000000000000000000000000000000000000
'Pixie'         000000000000000000000000010000000000000000000000000000000000
'Poco6'         000000000000000000000000000000000000000000000000000000000000
'Poushou'       000000000000000000000000000000010000000000000000000000000000
'Predator'      000000000000000000000000000000000000000000000000000000000000
'PrincessTrina' 000000000000000000000000000000000000000000000000000000000000
'REQ1'          000000000000000000000000000000000000000000000000000000000000
'REQ2'          000000000000000000000000000000000000000000000000000000000000
'REQ3'          000000000000000000000000000000000000000000000000000000000000
'RRH1'          000000000000000000000000000000000000000000000000000000000000
'Ramsey'        000000000100000000000000000000000000000000000000000000000000
'RedRock'       000000000000000000000000000000000000000000000000000000000000
'Rey'           000000000000000000000000000000000000000000000000000000000000
'Shyg'          000000000000000000000000000000000000000000000000000000000000
'Soups'         000000000000000000000000000000000000000000000000000000000000
'Sparky'        000000000000000000000000000000000000000000000000000100000000
'Squirty'       000000000100000000000000000000000000000000000000000000000000
'StrepC'        000000000000000010000000000000000000000000000000000000000000
'TG1'           000000000000000000000000000000000000000000000000000000000000
'TJE1'          000000000000000000000000000000000000000000000000000000000000
'TPA2'          000000000000000000000000000000000000000000000000000000000000
'Tank'          000000000000000000000000000000000000000000000000000000000000
'Trike'         000000000000000000000000000000000000000000000000000000000000
'VWB'           000000000000000000000000000000000000000000000000000000000000
'Wildcat'       000000000000000000000000000000000000000000000000000000000000
'Wizzo'         000000000000000000000000000000000000000000000000000000000000
'YDN12'         000000000010000000000000000000000000000000000000010000000000
'mu16'          000000000000000000000000000000000000010000000000000000000000
'pZL12'         110000000000000000000010000000000000000000000000000000000000
'phiAsp2'       000000000000000000000000000000000000000000000000000000000000
'phiHau3'       000010000000000000000000000000000000000000000000000000000000
'phiSASD1'      000000000000000000000000000000000000000000000000000000000000
'phiSAV'        000000000000000001000000000000000000000000000000000000000000

'32HC'          000000000000000000000000000000000000000000000000000000000000
'40AC'          000000000000000000000000000000000000000000000000000000000000
'Abrogate'      000000000000000000000000000000000000000000000000000000000000
'Acadian'       000000000000000000000000000000000000000000000000000000000000
'Alma'          000000000000000000000000000000000000000000000000000000000000
'Amela'         000000000000000000000000000000000000000000000000000000000000
'Amigo'         010000000000000000000000000000000000000000000000000000000000
'ArV2'          000000000010000000000000000000000000000000000000000000000000
'Arbiter'       000000100000000000000000000000000000000000000000000000000000
'Archie'        000000000000000000000000100000000000000000000000000000000110
'Astro'         000000000000000000000000000000000000000000000000000000000000
'Audrey'        000000000000000000000000000000000000000000000000000000000000
'Avani'         000000000000000000000000010000000000000000000000000000100000
'B22'           000000000000000000000000000000000000000000000000000000000000
'B3'            000000000000000000000000000000000000000000000000000000000000
'B5'            000000000000000000000000000000000000000000000000000000000000
'BFK20'         000000000000000000000000000000000000000000000000000000000000
'Bachita'       000000000000000000000000000000000010000000000000000000000000
'Barnyard'      000000000000000000001000000000000000000000000000000000000000
'Benedict'      000000000000000000000000000000000000000000000000000000000000
'Bennie'        000000000000000000000000000010000000000000000000000000000000
'Bernal13'      000000000000000000000000000000000000000000000000000000000000
'Bipper'        000000000000000000000000000000000000000000000000000000000000
'Bongo'         000000000000000000000000000000000010000010000000000000000000
'Brujita'       000000000000000000000000000000000000000000100000000000000000
'CMP1'          000000000000000000000000000000000000000000000000000000000000
'CN1A'          000000000000000000000000000000000000000000000000000000000000
'Catera'        000000000000000000000000000000000000000000000000000000010000
'Charlie'       000000000000000000000000000000000000000000100000000000000000
'Che9c'         000000000000000000000000000000000000000000100000000000000000
'Cheetobro'     000000000000000000000000000000000000000000000000000000000000
'Circum'        000000000000010000000000000000000000000000000000000000000000
'Cooper'        000000000000000000000000000000000000000000000000000000000000
'Corndog'       000000000000000000000000000000000000000000000000000000000000
'Courthouse'    000000001000000001000000000000000000000000000000000000000000
'DS6A'          100000000000000000000000000000000000000000000000000000000000
'DocB7'         000000000000000000000000000000000000000000000000000000000000
'Donovan'       000000000000000000000000000000000000000000100000000000000000
'Dori'          000000000000000000000000000000000000000000100000000000000000
'E3'            000000000000000000000000000000000000100000000000000000010000
'ELB20'         000000000000000000000000000000000000000000000000000000000000
'Eagle'         000000000000000000000000000000000000000000000000010000000000
'EagleEye'      000000000000000000000000000000000000000000000000000000000000
'Erik'          000000000000000000000000000000000000000000000000000000000000
'GMA2'          000000000000000000000000000000000000000000000000000000000000
'GMA3'          000000000000000000000000000000000000000000000000000000000000
'GMA4'          000000000000000000000000000000000000000000000000000000000000
'GMA5'          000000000000000000000000000000000000000000000000000000000000
'GMA6'          000000000000000000000000000000000000000000000000000000000000
'GTE2'          000000000000000000000000000000000000001000000000000000000000
'GTE6'          000000000000000000000000000000000000000000000000000000000000
'GTE8'          000000000000000000000000000000000000000000000000000000000000
'Gaia'          000000000000000000000000000000000000001000000000000000000000
'Galaxy'        000000000000000000000000000010000000000000000000000000000000
'Giles'         000000000000000000000010000000000001000000000000000000000000
'Gladiator'     000000000000000000000000000000000000000000000000000000000000
'Gordon'        000000000000000000000000000000000000000000000000000000000000
'Gumball'       000000000000000000000000000000000000000000000000000000000000
'HINdeR'        000000000000000000010000000000000000000000000000010000000000
'Halo'          000000000000000000000000000000000000000000000000000000000000
'Hawkeye'       000000000000000000000000000000000000000000000000000000000000
'Henry'         000000000000000000000000000000000000000000000000000000000000
'Howe'          000000000000000000000000000000000000000000000000000000000000
'JAWS'          000000000000000000000000001000000000000000000000000000000000
'Jasmine'       000000000000000000000000000000000000000000000000000000000000
'Jawnski'       000000000000000000000000000000000000000000000000000000000000
'Jay2Jay'       000000000000000000000000000000000000000000000000000000001000
'Jolie1'        000000000000000000000000000000001000000000000000000000000000
'Kitkat'        000000000000000000000000000000000000000000000000000000000000
'Lannister'     000000000000000000000000000000000000000000000000000000000000
'Laroye'        000000000000000000000000000000110000000000000000000010000000
'Larva'         000000000000000000000000000000000000000000000000000000000000
'LeBron'        000000000000000000000000100000000000000000000000000000000110
'Luchador'      000000000000000000000000000000000000000000000000000000000000
'Maggie'        000000000000000000000000000000000000000000000010000000000000
'MarQuardt'     000000000000000000000000000000000000000000000000000000000000
'Marvin'        000000000000000000000000000000000000000000000000000000000000
'Min1'          000000000000000000000000000000000000000000000000000000000000
'Monty'         000000000000000000000000000000000000000000000000000000000000
'Muddy'         000000000000000000000000000000000000000000000000000000000000
'Mufasa'        000000000000000000000001000000000000000000000000010000000000
'Myrna'         000000000001000000000000000000000000000000000000000000010000
'Oline'         000000000000000000000000000000000000000000000000000000000000
'P1201'         000000000000000000000000000000000000000000000000000000000000
'Papyrus'       000000000000000000000000000000000000000000000000001100000000
'Patience'      000000000000000000001000000000000000000000000000000000000000
'Phlei'         000000000000000000000000000000000000000000000000000000000000
'Pine5'         000000000000000000000000000000000000000000000000000001000000
'Pixie'         000000000000000000000000001000000000000000000000000000000000
'Poco6'         000000000000000000000000000000000000000000000000000000000000
'Poushou'       000000000000000000000000000000000000000000000000000000000000
'Predator'      000000000000000000001000000000000000000000000000000000000000
'PrincessTrina' 000000000000000000000000000000000000000000000000000000000000
'REQ1'          000000000000000000000000000000000000000000000000000000000000
'REQ2'          000000000000000000000000000000000000000000000000000000000000
'REQ3'          000000000000000000000000000000000000000000000000000000000000
'RRH1'          000000000000000000000000000000000000000000000000000000000000
'Ramsey'        000000000000000000000000000000000000000000000000000000100000
'RedRock'       000000000000000000000000000000000000000000000000010000000000
'Rey'           000000000000000000000000000000000000000010000000000000000000
'Shyg'          000000000000000000000000000000000000000000000001000000000000
'Soups'         000000000000000000000000000000000000000000000000000000000000
'Sparky'        000000000000000000000000000000000000000000000000000000000000
'Squirty'       000000000000000000000000010000000000000000100000000000000000
'StrepC'        001000000000000000000000000000000000000000000000000000000000
'TG1'           001000000000000000000000000000000000000000000000000000000000
'TJE1'          000000000000000000000000000000000000000000000000000000000000
'TPA2'          000000000000000000000000000000000000000000000000000000000000
'Tank'          000000000000000000000000000000000000000000000000000000000000
'Trike'         000000000000000000000000000000000000000000000000010000000000
'VWB'           000000000000000000000000000000000000000000000000000000000000
'Wildcat'       000000000000000000000000000000000000000000000000000000000000
'Wizzo'         000000000000000000000000000000000000000000000000000000000001
'YDN12'         000000000000000000000000000100000000000000000000000000000000
'mu16'          000000000000000000000000000000000000000000000000000000000000
'pZL12'         000000000000000000000000000000000000000000000000000000000000
'phiAsp2'       000000000000000000000000000000000000000000000000000000000000
'phiHau3'       000000000000000000000000000000000000000000000000000000000000
'phiSASD1'      000000000000000000000000000000000000000000000000000000000000
'phiSAV'        000000000000000000000000000000000000000000000000000000000000

'32HC'          000000000000000000000000000000000000000000000000000000000000
'40AC'          000000000000000000000000000000000000000000000000000000000000
'Abrogate'      000000000000000000000000000000000000000000000000000000000000
'Acadian'       000000000000000000000000000000000000000000000000000000000000
'Alma'          000000000000000000000000000000000000000000000000000000000000
'Amela'         000000000000010000100000000000000000000000000000000000000000
'Amigo'         000100000000000100000000000000000000000000000000000000010000
'ArV2'          000000000000000000000000000000000000000000000000000000000000
'Arbiter'       000000000001000000000000000000000000000000000000000000000000
'Archie'        000000000000000000000000000000000000000000000000000000000000
'Astro'         000000000000000000000000000000000000000000000000000000000000
'Audrey'        000000000000000000000000000000000000000000000000000000000000
'Avani'         000000100000000000000000000000000000000000000000000000000000
'B22'           000000000000000000000000000000000000000000000000000000000000
'B3'            000000000000000000000000000000000000000000000000000000000000
'B5'            000000000000000000000000000000000000000000000000000000000000
'BFK20'         000000000000000000000000000000000000000000000000000000000000
'Bachita'       000000000000000000000000000000000000000000000000000000000000
'Barnyard'      000000000000000000000000000000000000000000001000001000000000
'Benedict'      000000000000000000000000000000000000000000000000000000000000
'Bennie'        000000000000000000000000000000000000000000000000000000000000
'Bernal13'      000000000000000000000000000000000000000010000000000000000000
'Bipper'        000000000000000000000000000000000000000000000000000000000000
'Bongo'         000000000000000000000000000010000000010000000000000000000000
'Brujita'       000000000000000000000000010000000000000000000000000000000000
'CMP1'          000000000000000000000000000000000000000000000000000000000000
'CN1A'          000000000000000000000000000000000000000000000000000000000000
'Catera'        000000000110000000000000000000000000000001000000000000000000
'Charlie'       000000000000000000000000000000000000000000000000000000000000
'Che9c'         000000000000000000000001110000000000000000000000000000000000
'Cheetobro'     010000000000000000000000000000000000000000000000000000000000
'Circum'        000000000000000010000000000000000000000000000000000000000000
'Cooper'        000000000000000000000000000000000100000000000000000000000000
'Corndog'       000000000000000000000000000000000000000000000000000000000000
'Courthouse'    000000000000000000000000000000000000000000000000000000000000
'DS6A'          000000000000000000000000000000000000000000000000000000000000
'DocB7'         000000000000000000000000000000000000000000000000000000000000
'Donovan'       000000000000000000000000010000000000000000000000000000000000
'Dori'          000000000000000000000000000000000000000000000000000000000000
'E3'            000000000010000000000000000000000000000000000000000000000000
'ELB20'         000000000000010000000000000000000000000000000000000000000000
'Eagle'         000000000000000000000000000000000000000000000000000000000000
'EagleEye'      000000000000000000000000000000000000000000000000000000000000
'Erik'          001000000000000000000000000000000000000000000000000000000000
'GMA2'          000000000000000000000000000000000000000000000000000000000000
'GMA3'          000000000000000000000000000000000000000000000000000000000000
'GMA4'          000000000000000000000000000000000000000000000000000000000000
'GMA5'          000000000000000000000000000000000000000000000000000000000000
'GMA6'          000000000000000000000000000000000000000000000000000000000000
'GTE2'          000000000000000000000000000000000000000000000000000000000000
'GTE6'          000000000000000000000000000000000000000000000000000000000000
'GTE8'          000000000000000000000000000000000000000000000000000000000000
'Gaia'          000000000000000000000000000000000000000000000000000000000000
'Galaxy'        000000000000000000000000000000000000000000000000000000000000
'Giles'         000000000000000000000000000000000000000000000000000000000000
'Gladiator'     000000000000000000000000000000000000000000000000000000000000
'Gordon'        000000000000000010000000000000000000000000000000000000000000
'Gumball'       000000000000000000000000000000000000000000000000000001000000
'HINdeR'        000000000000000000000000000000000000000000000000000000000000
'Halo'          010000000000000000000000000000000000000000000000000000000000
'Hawkeye'       000000000000000000000000000000000000000000000000000000000000
'Henry'         100000000000000000000000000001000000000000000000000000000000
'Howe'          000000000000000000000000000000000000000000000000000000000000
'JAWS'          000010000000000000000000000000000000000000000000000000000000
'Jasmine'       000000000000000000000000000000000000000000000000000000000000
'Jawnski'       000000000000000000000000000000000000000000000000000000001000
'Jay2Jay'       000000000000000000000000000000000000000000100000000000000000
'Jolie1'        000000000000000000000000000000000000000000000000000000000000
'Kitkat'        000000000000000000000000000000000000000000000000000000000000
'Lannister'     000000000000010000100000000000000000000000000000000000000000
'Laroye'        000000000000000000000000000000000000000000000000000000000000
'Larva'         000000000000000000000000000000000000000000000000000000000000
'LeBron'        000000000000000000000000000000000000000000000000000000000000
'Luchador'      000000000000000000000000000000001000000000000000000000000000
'Maggie'        000000000000000000000000001000000000000000000000000000000000
'MarQuardt'     000000000000000000000000000000000000000000000000000000000000
'Marvin'        000000000000000000000000000000000000000000000000000000000000
'Min1'          000000000000000000000000000000000000000000000000000000000000
'Monty'         000000000000000000000000000000000000000000000000000000000000
'Muddy'         000000000000000000000000000000000000000000000000000000000000
'Mufasa'        000000000000000000000000000000000000000000000000000000000000
'Myrna'         000000000110000000000000000000000000000001000000000000000000
'Oline'         000000000000000000000000000000000000000000000000000010000000
'P1201'         000000000000000000000000000000000000000000000000000000000000
'Papyrus'       000000000000000000000000000000000000000000000000000000000000
'Patience'      000000000000000000000000000000000000000000000000000000000000
'Phlei'         000000000000000000000000000000001000000000000000000000000000
'Pine5'         000000000000000000000000000000000000000000000000000000000000
'Pixie'         000000000000000000000000000000000000000000000000000000000000
'Poco6'         000000000000000010000000000000000000000000000000000000000000
'Poushou'       000000000000000000000000000100000000000000000000000000000010
'Predator'      000000000000000000000000000000000000000000000000000000000000
'PrincessTrina' 000000000000000000000000000000000000000000000000000000000000
'REQ1'          000000000000000000000000000000000000000000000000000000000000
'REQ2'          000000000000000000000000000000000000000000000000000000000000
'REQ3'          000000000000000000000000000000000000000000000000000000000000
'RRH1'          000000000000000000000000000000000000000000000000000000000000
'Ramsey'        000000100000000000000000000000000000100000000000000000000000
'RedRock'       000000000000000000000000000000000000000000000000000000000000
'Rey'           000000000000000000000000000010000000001000000000000000000000
'Shyg'          000000000000000000000000000000100000000000000000000000000000
'Soups'         000000000000000000000000000000000000000000000000000000000000
'Sparky'        000000000000000000000000000000000000000000000000000000000000
'Squirty'       000000000000000000000000000000000000000000000000000000000000
'StrepC'        000000000000010000000000000000000000000000000000000000000000
'TG1'           000000010000000000001000000000000000000000000000000000000000
'TJE1'          000000000000000000000000000000000000000000000000000000000000
'TPA2'          000000000000000000000000000000000000000000000000000000000000
'Tank'          000000000000000000000000000000000000000000000000000000000000
'Trike'         000000000000000000000000000000000000000000000000000000000000
'VWB'           000000000000000000000000000000000000000000000000000000000000
'Wildcat'       000000000000000000000000000000001000000000000000000000000000
'Wizzo'         000000000000000000000000000000000000000000000000000000000000
'YDN12'         000000000000000000000000000000000000000000000000000000000000
'mu16'          000000000000000001000000000000000000000000000000000000000000
'pZL12'         000000000000000000010000000000010000000000000000000000000000
'phiAsp2'       000000000000000000000000000000000000000000000000000000000000
'phiHau3'       000000000000010000000000000000000000000000000000000000000000
'phiSASD1'      000000000000000000000000000000000000000000000000000000000000
'phiSAV'        000000000000000000000000000000000000000000010000000100000000

'32HC'          000000000000000000000000000000000000000000000000000000000000
'40AC'          000000000000000000000000000000000000000000000100000000000000
'Abrogate'      000000000000000001000000000000000000000000000000000000000000
'Acadian'       000000000000000000000000000000000000000000000000000000000000
'Alma'          000000000000000000000000000000000000000000000100000000000000
'Amela'         000000000000000000000000000000000000000000000000000000000000
'Amigo'         000000000000000000000000000000000000000000000000000000000000
'ArV2'          000000000000000000000000000000000000000000000000000000000000
'Arbiter'       000000000000000000000000000000000000000000000000000000000000
'Archie'        000000000000000000010000000000000000000000000000000000000100
'Astro'         010000000000000000000000000000000000000000000100000000010000
'Audrey'        000000000000000000000000000000000000000000000000000000000000
'Avani'         000000000000100000000000000000000000000000000000000000000000
'B22'           000000000000000000000000000000000000000000000000000000000000
'B3'            000000000000000000000000000000000000000000000000000000000000
'B5'            000000000000000000000000000000000000000000000000000000000000
'BFK20'         000000000000000000000000000000000000000000000000000000000000
'Bachita'       000000000000000000000000000000000000000000000000000000000000
'Barnyard'      000000000000000000100001000000000000000000000000000000000000
'Benedict'      010000000000000000000000000000000000000000000100000000010000
'Bennie'        000000000000000000000000000000000000000000000000000000000000
'Bernal13'      000000000000000000000000000000000000000000000000000000000000
'Bipper'        000000000000000000000000000000000000000000000000000000000000
'Bongo'         000000000000000000000000000000000000000000000000000000000000
'Brujita'       000000000000010000000000000000000000000000000000000000000000
'CMP1'          000000000000000000000000000000000000000000000000000000000000
'CN1A'          000000000000000000000000000000000000000000000000000000000000
'Catera'        000000000000000000000010000000000010000101100000000000000000
'Charlie'       000000000000000000000000010000000000000000000000000000000000
'Che9c'         000000000000010000000000000000000000000000000000000000000000
'Cheetobro'     000000000001000000000000000000000000000000000000000000000000
'Circum'        000100000000000000000000000000000000000000000000000000000000
'Cooper'        000000000000000000000000000000000000000000000000000000000000
'Corndog'       000000000010000000000000000000000000000000000000000000000000
'Courthouse'    000000000100000000000000000000000000000000000000000000000000
'DS6A'          000000000000000000000000000001000000000000000000000000000000
'DocB7'         000000000000000000000000000000000000000000000000000000000000
'Donovan'       000000000000000000000000000000000000000000000000000000000000
'Dori'          000000000000001000000000000000000000000000000000000000000000
'E3'            000000000000000000000000000000000000000000000000000000000000
'ELB20'         000000000000000000000000000000000000000000000000000000000000
'Eagle'         010000000000000000000000000000000000000000000000000000000000
'EagleEye'      000000000000000000000000000000000000000000000100000000000000
'Erik'          010000000000000000000000000000000000000000000000000000000000
'GMA2'          000001000000000000000000000000000000000000000000000000000000
'GMA3'          000000000000000000000000000000000000000000000000000000000000
'GMA4'          000000000000000000000000000000000000000000000000000000000000
'GMA5'          000000000000000000000000000000000000000000000000000000000000
'GMA6'          000000000000000000000000000000000000000000000000000000000000
'GTE2'          000000000000000000000000000000000000001000000000000000000000
'GTE6'          000000000000000000000000000000000000000000000000000000000000
'GTE8'          000000000000000000100000000000000000000000000000000000000000
'Gaia'          000000000000000000000000000000000000000000000000000000000000
'Galaxy'        000000000000000000000000000000000000000000000000000000000000
'Giles'         000000000000000000000000000000000000000000000000000000000000
'Gladiator'     000000000000000000000000000000000000000000000100001000000000
'Gordon'        000100000000000000000000000000000000000000000000000000000000
'Gumball'       000000000000000000100000000000000000000000000000000000000000
'HINdeR'        000000000000000000000000000000000000000000000000000000000000
'Halo'          000000000001000000000000000000000000000000000000000000000000
'Hawkeye'       000000000000000000100000000000000000000000000000000000000000
'Henry'         000000000100000000000000000000000100000010001000000000000100
'Howe'          000000000000000000000000000000000000000000000000000000000000
'JAWS'          000000000001000000000000000000000000000000000000000000000001
'Jasmine'       000000000000000000000000000000000000000000000000000000000000
'Jawnski'       000000000000000000000000001000000000000000000000000000000000
'Jay2Jay'       000000000000000000000000000000000000000000000000000000000000
'Jolie1'        000000000000000000000000000100000000000000000000000000000000
'Kitkat'        000000000000000000000000000000000000000000000000000000000000
'Lannister'     000000000000000000000000000000000000000000000000000000000000
'Laroye'        000000000000000010000000000000000000000000000001000000000000
'Larva'         000000000001000000000000000000000000000000000000000000000001
'LeBron'        000000000000000000010000000000000000000000000000000000000100
'Luchador'      000000000000000000000000000000000000000000000100000000000000
'Maggie'        000000000000000000000000000000000000000000000000000000000000
'MarQuardt'     010000000000000000000000000000000000000000000000000000000000
'Marvin'        000000000000000000000000000000000000000000000000000000000000
'Min1'          000000000000000000000000000000000000000000000000000000000000
'Monty'         000000000000000000000000000000000000000000000000000000000000
'Muddy'         000000000000000000000000000000000000001000000000000000000000
'Mufasa'        000010000101000000000000000000000000000000000000000000000001
'Myrna'         000000000000000000000000000010000000010000110000100000000000
'Oline'         000000000000000000000000000000100000100000000000000000000000
'P1201'         000000000000000000000000000000000000000000000000000000000000
'Papyrus'       100000000000000000100000000000000000000000000000000000000000
'Patience'      000000000000000000100000000000000000000000000000000000000000
'Phlei'         000000000000000000000000000000000000000000000000000000000000
'Pine5'         000000000000000000001000000000000000000000000000000000000000
'Pixie'         000000000001000000000000000000000000000000000000000000000000
'Poco6'         000000000000000000000000000000000000000000000000000000000000
'Poushou'       000000000000000000000000000000000000000000000000000000000000
'Predator'      000000000000000000100000000000000000000000000000000000000000
'PrincessTrina' 000000000000000000000000000000000000000000000000000000000000
'REQ1'          000000000000000000000000000000000000000000000000000000000000
'REQ2'          000000000000000000000000000000000000000000000000000000000000
'REQ3'          000000000000000000000000000000000000000000000010000000000000
'RRH1'          000000000000000000000000000000000000000000000000000000000000
'Ramsey'        000000000000000000000000000000000000000000000000000000000000
'RedRock'       000000000000000000000000000000000000000000000100000000000000
'Rey'           000000000000000000000000000000000000000000000000000000000000
'Shyg'          000000000000000000000000000000000000000000000000000100000000
'Soups'         000000000000000000000000000000000000000000000000000000000000
'Sparky'        000000000000000000000000000000000000000000000000000000000000
'Squirty'       000000000000000010000000000000000000000000000000000000000010
'StrepC'        000000000000000000000000000000000000000000000000000000000000
'TG1'           000000000000000000000000000000000000000000000000000000000000
'TJE1'          000000000000000000000000000000000000000000000000000000000000
'TPA2'          000000000000000000000000000000000000000000000000000000000000
'Tank'          000000000000000000000000000000000000000000000000000000000000
'Trike'         010000000000000000000000000000000000000000000000000000000000
'VWB'           000000000000000000000000000000000000000000000000000000000000
'Wildcat'       000000000000000100000000000000000000000000000000000000000000
'Wizzo'         000000100000000000000000000000000000000000000000000000000000
'YDN12'         000000000000000000000000000000001000000000000000000000000000
'mu16'          000000000000000000000000000000000000000000000000000000001000
'pZL12'         000001001000000000000000000000000001000000000000010000000000
'phiAsp2'       000000000000000000000000000000000000000000000000000000000000
'phiHau3'       000000000000000000000000000000000000000000000000000000000000
'phiSASD1'      001000000000000000000000000000000000000000000000000000000000
'phiSAV'        000000000000000000000000000000000000000000000000000001000000

'32HC'          000000000000000000000000000000000000000000000000000000000000
'40AC'          000000000000000000000000000000000000000000000000000000000000
'Abrogate'      000000000000000000000000000000000000010000000000000000000000
'Acadian'       000000000000010000000000000000000000000000000000000000000000
'Alma'          000000000000000000000000000000000000000000000000000000000000
'Amela'         000000000000000000000000000000000000000000000000000000000000
'Amigo'         000000000000000000000000000000000000000000000000000000000000
'ArV2'          000000000000000000000000000000000000000000000000000000000000
'Arbiter'       000000000000000000000000000000000000000100000000000000000101
'Archie'        000000000000000000000000000000000000000000000000000000000000
'Astro'         000000000000000000000000000000000000000001000000000000000000
'Audrey'        000000000000000000000000000000100000000000000000000000000000
'Avani'         000000000000000000000000000000000000000000000000000000000000
'B22'           000000000000000000000000000000000000000000000000000000000000
'B3'            000000000000000000000000000000000000000000000000000000000000
'B5'            000000000000000000000000000000000000000000000000000000000000
'BFK20'         000000000000000000000000000000000000000000000000000000000000
'Bachita'       000000000000000000000000000000000000000000000000000000000000
'Barnyard'      000000000000000000000000000000000000000000000000000000000000
'Benedict'      000000010000000000000000000000000000000000000000000000000000
'Bennie'        000000000000000000000000000000000000000000000000000000000000
'Bernal13'      000000000000000000000000000001000000000000000000000000000000
'Bipper'        000000000000000000000000000000000000000000000000000000000000
'Bongo'         000000000000000000010000000000000000000000000000000000000000
'Brujita'       000000000000000000000000000000000000000000000000000000000000
'CMP1'          000000000000100000000000000000000000000000000000000000000000
'CN1A'          000000000000100000000000000000000000000000000000000000000000
'Catera'        000000000000000100000000000000000000000000000000000000000000
'Charlie'       000000000000000000000000000000000000000000000000000000000000
'Che9c'         000000000000000000100000001000000000000000000000000000000000
'Cheetobro'     000000000000000000000000000000000000000010000000000000000010
'Circum'        000000000000000000000000000000000000000000000000000000000000
'Cooper'        000000000000000000000000000000000000000000000000000000000000
'Corndog'       000000000000000000000000000000000000000000000000000000000000
'Courthouse'    110010000000000000000000100000000000000000000010000000000000
'DS6A'          000000000000000000000000000000000000000000000000000000000000
'DocB7'         000000000000000000000000000000000000000000000000000000000000
'Donovan'       000000000000000000000000000000000000000000000000000000000000
'Dori'          000000000000000000000000000000000000000000000000000000000000
'E3'            000000000000000000000000000000000000000000000000000000000000
'ELB20'         000000000000000000000000000000000000000000000000000000000000
'Eagle'         000000000000000000000000000000000000000000000000000000000000
'EagleEye'      000000000000000000000000000000000000000000000000000000000000
'Erik'          000000000000000000000000000000000000000000000000000000000000
'GMA2'          000000000000000000000000000000000000000000000000000000000000
'GMA3'          000000000000000000000000000000000000000000000000000000000000
'GMA4'          000000000000000000000000000000000000000000000000000000000000
'GMA5'          000000000000000000000000000000000000000000000000000000000000
'GMA6'          000000000000000000000000000000000000000000000000000000000000
'GTE2'          000000000000000000000000000000000000000000000000000000000000
'GTE6'          000000000000100000000000000000000000000000000000000000000000
'GTE8'          000000000000000000000000000000000000000000000000000000000000
'Gaia'          000000000000000000000000000000000000000000000000000000000000
'Galaxy'        000000000000000000000000000000000000000000000000000000000000
'Giles'         000000000000000000000010000000000000000000000000000000000000
'Gladiator'     000000000000000000000000000000000000000000000000000000000000
'Gordon'        000000000000000000000000000000000000000000000000000000000000
'Gumball'       000000000000000000000000000000000000000000000000000000000000
'HINdeR'        000000000000000000000000000000000000000000000000010000000000
'Halo'          000000000000000000000000000000000000000000000000000000000000
'Hawkeye'       000000000000000000000000000000000000000000000000000000000000
'Henry'         000000000000000000000000000000000000000000000000000000000000
'Howe'          000000000000000010000000000000000000000000000000000000000000
'JAWS'          000000000000000000000000000000000000000000000000000000000000
'Jasmine'       000000000000000000000000000000000000000000000000000000000000
'Jawnski'       000000000000000000000000000000000000000000100000000000000000
'Jay2Jay'       000000000010000000000000000000000000000000000000000000000000
'Jolie1'        000000000000000000000000000000000000000000000000000000000000
'Kitkat'        000000000000100000000000000000000000000000000000000000000000
'Lannister'     000000000000000000000000000000000000000000000000000000000000
'Laroye'        000000000000001000000000000000010000000000000000000000000000
'Larva'         000000000000000000000000000000000000000000000000000000000000
'LeBron'        000000000000000000000000000000000000000000000000000000000000
'Luchador'      000000000000000000000000000000000000000000000000000000000000
'Maggie'        000000000000000000000000000000000000000000000000000000000000
'MarQuardt'     000000000000000000000000000000000100000000000000001000000000
'Marvin'        000000001000000000000000000000000000000000000000000000000000
'Min1'          000000000000000000000000000000000000000000000000000000000000
'Monty'         000000000000000000000000000000000000000000000000000000000000
'Muddy'         000000000000000000000000000000000000000000000000000000000000
'Mufasa'        000000000000000000000000000000000000000000000000000000000000
'Myrna'         000000000000000000000000000000000000000000000000000000000000
'Oline'         000000000000000000000000000000000000000000000000000000000000
'P1201'         000000000000000000000000000000000000000000000000000000000000
'Papyrus'       000000000000000000000000000000000000000000000000000000000000
'Patience'      000000000000000000000000000000000000000000000000000000000000
'Phlei'         000000000000000000000000000000000000000000000000000000000000
'Pine5'         000000000000000000000000000000000000000000000000000000000000
'Pixie'         000000000000000000000000000000000000000000000000000000000000
'Poco6'         000000000000000000000000000000000000000000000000000000000000
'Poushou'       000000000000000000000000000000001000000000000000000000000000
'Predator'      000000000000000000000000000000000000000000000000000000000000
'PrincessTrina' 000000000000000000000000000000000000000000000000000000000000
'REQ1'          000000000000000000000000000000000000000000000000000000000000
'REQ2'          000000000000000000000000001000000000000000000000000000000000
'REQ3'          000000000000000000000000000000000000000000000000000000100000
'RRH1'          000000000000000000000000000000000000000000000000000000000000
'Ramsey'        000000000000000000000000000000000000000000000000000000000000
'RedRock'       000000000000000000000000000000000000000000000000000000010000
'Rey'           000000000001000000000000000000000000000000000000000000000000
'Shyg'          000000000000000000000000000000000000001000000000000000000000
'Soups'         000000000000000000000000000000000000000000000000000000000000
'Sparky'        000000000000000000000100000000000000000000000000000000000000
'Squirty'       000000000100000000000000000000000000000000000000000000000000
'StrepC'        000000000000000000000000000000000000000000000000000000000000
'TG1'           000000000000000001000000000000000000000000000000000000000000
'TJE1'          000000000000000000000000000000000000000000000000000000000000
'TPA2'          000000000000000000000000000000000000000000000000000000000000
'Tank'          000000000000000000000000000000000000000000000000000000000000
'Trike'         000000000000000000000000000000000000000000000000000000000000
'VWB'           000000000000100000000000000000000000000000000000000000000000
'Wildcat'       000000000000000000000000000000000000000000000000000000000000
'Wizzo'         000000000000000000000000000000000000000000000000000000000000
'YDN12'         000000000000000000001000000000000000000000000000000000000000
'mu16'          000000000000000000000000000000000000000000000000000000000000
'pZL12'         000100000000000000000000000000000000000000000000000000000000
'phiAsp2'       000000000000000000000000000000000000000000000000000000000000
'phiHau3'       000000000000000000000000000000000000000000000000000000000000
'phiSASD1'      000000000000000000000000000000000000000000000000000000000000
'phiSAV'        001000000000000000000000000000000000000000000000000110001000

'32HC'          000000000000000000000000000000000000000000000000000000000000
'40AC'          000000000000000000000000000000000000000000000000000000000000
'Abrogate'      000000000000000000000000000000000000000000000000000000000000
'Acadian'       000000000000000000000000000000000000000000000000000000000000
'Alma'          000000000000000000000000000000000000000000000000000000000000
'Amela'         000000000000000000000000000000000000000000000000000000000000
'Amigo'         000000000000000000000000000000000000000000000000000000000000
'ArV2'          000000000000000000000000000000000000000000000000000000000000
'Arbiter'       001000000000000000000000000000000000000000000000000000000000
'Archie'        000000000000000000000000000000000000000000000000000001000000
'Astro'         000000000000000000000010000000000000000000000000000000000000
'Audrey'        000000000000000000000000000000000000000000000000000000000001
'Avani'         000000000000000000100000000000000000000000000000000000000000
'B22'           000000000000000000000000000000000000000000000000000000000000
'B3'            000000000000000000000000000000000000000000000000000000000000
'B5'            000000000000000000000000000000000000000000000000000000000000
'BFK20'         000000000000000000000000000000000000000000000000000000000000
'Bachita'       000000000000000000000000000000000000000000000000000000000000
'Barnyard'      000000000000000000000000000000000000000000000000000000000000
'Benedict'      000000000000000000000000000000000000000000000000000000000000
'Bennie'        000000000000000000000000000000010000000000000000000000000000
'Bernal13'      000000000000000000000000000000000000000000000000000000000000
'Bipper'        000000000000000000000000000000000000000000000000000000000000
'Bongo'         000000000000000000000000000001000000000000000000000000000000
'Brujita'       000000000000000000000000000000000000001000000000000000000000
'CMP1'          000000000000000000000000000000000000000000000000000000000000
'CN1A'          000000000000000000000000000000000000000000000000000000000000
'Catera'        000000000000000000000001000000000000000001010100000000000010
'Charlie'       000000000000000000000000000000000100000000000000000000000000
'Che9c'         000000000000000000000000000000000100000000000000000000000000
'Cheetobro'     000000000000000000000000000000000000000000000000000000000000
'Circum'        000000000000100000000000000000000000000000000000000000000000
'Cooper'        000000000000000000000000000000000000000000000000000000000000
'Corndog'       100000000000000000000000000000000000000000000000000000000000
'Courthouse'    000010000000000000000000100000000000100000000000000000000000
'DS6A'          000000000000000000000000000000000000000000000000000000000000
'DocB7'         000000000000000000000000000000000000000000000000000000000000
'Donovan'       000000000000000000000000000000000000000000000000000000000000
'Dori'          000000000000000000000000000000000000000000000000000000000000
'E3'            000000000000000000000000000000000000000000000000000000000000
'ELB20'         000000000000000000000000000000000000000000000000000000000000
'Eagle'         000000000000000000000000000000000000000000000000000000000000
'EagleEye'      000000000000000000000000000000000000000000000000000000000000
'Erik'          000000000000000000000000000000000000000000000000000000000000
'GMA2'          000000000000000000000000000000000000000000000000000000000000
'GMA3'          000000000000000000000000000000000000000000000000000000000000
'GMA4'          000000000000000000000000000000000000000000000000000000000000
'GMA5'          000000000000000000000000000000000000000000000000000000000000
'GMA6'          000000000000000000000000000000000000000000000000000000000000
'GTE2'          000000000000000000000000000000000000000000000000000000000000
'GTE6'          000000000000000000000000000000000000000000000000000000000000
'GTE8'          000000000000000000000000000000000000000000000000000000000000
'Gaia'          000010000000000000000000000000000000000000000000000000000000
'Galaxy'        000000000000000000000000000000000000000000000000000000000000
'Giles'         000000000000000000000000000000000000000000000000000010000000
'Gladiator'     000000000010000000000000000000000000000000000000000000000000
'Gordon'        000000000000000000000000000000000000000000000000000000000000
'Gumball'       000000000000000000000000000000000000010000000000000000000000
'HINdeR'        000000000000000000000000000000000000000000000000000000000000
'Halo'          000000000000000000000000000000000000000000000000000000000000
'Hawkeye'       000000000000000000000000000000000000010010000000000000000000
'Henry'         000000000000000000000000010000000000000000000000000000000000
'Howe'          000000000000000000000000000000000001000000000000000000000000
'JAWS'          000000000000000000000000000000000000000000000000000000000000
'Jasmine'       000000000000000000000000000000000000000000000000000000000000
'Jawnski'       000000000000000000000000000000000000000000000000000000000000
'Jay2Jay'       000000100000000000000000001000000000000000000000000000000000
'Jolie1'        000000000000000000000000000000000000000100000000000000000000
'Kitkat'        000000000000000000000000000000000000000000000000000000000000
'Lannister'     000000000000000000000000000000000000000000000000000000000000
'Laroye'        000000000000000010000000000000000000000000000000100000000000
'Larva'         000000000000000000010000000000000000000000000000000000000000
'LeBron'        000000010000000000000000000000000000000000000000000000010000
'Luchador'      000000000000000000000000000000000000000000000000000000000000
'Maggie'        000000000000000000000000000000000000000000000000000000000000
'MarQuardt'     000000000000000000000000000000000000000000000000000000000000
'Marvin'        010000000001000000000000000000000000000000000000000000000000
'Min1'          000000000000000000000000000000000000000000000000000000000000
'Monty'         000000000000000000000000000000000000000000000000000000000000
'Muddy'         000000001000000000000000000000000000000000000000000100000000
'Mufasa'        000000000000000000000000000000001000000000000000000000100000
'Myrna'         000000000000000000000000000000000000000000110000000000000000
'Oline'         000000000000000001001000000000000000000000000000000000000000
'P1201'         000000000000000000000000000000000000000000000000000000000000
'Papyrus'       000000000000000000000000000100000000000000000000000000000000
'Patience'      000000000000000000000000000000000000000000000000000000000000
'Phlei'         000000000000000000000000000000000000000000000000000000000000
'Pine5'         000000000000000000000000000000000000000000000000000000000000
'Pixie'         000000000000000000000000000000100000000000000000000000000000
'Poco6'         000000000000000000000000000000000000000000000000000000000000
'Poushou'       000000000000000000000000000000000000000000000000000000000000
'Predator'      000000000000000000000000000000000000000000000000000000000000
'PrincessTrina' 000000000000000000000000000000000000000000000000000000000000
'REQ1'          000000000000000000000000000000000000000000000000000000000000
'REQ2'          000000000000000000000000000000000000000000000000000000000000
'REQ3'          000000000000000000000000000000000000000000000000000000000000
'RRH1'          000000000000000000000000000000000000000000000000000000000000
'Ramsey'        000000000000010000000000000000000000000000000000000000000000
'RedRock'       000000000000001000000000000000000000000000000000000000000000
'Rey'           000000000000000000000000000010000000000000000000000000000000
'Shyg'          000000000000000000000000000000000000000000000000000000000000
'Soups'         000000000000000000000000000000000000000000000000000000000000
'Sparky'        000000000000000000000000000000000000000000000000001000000000
'Squirty'       000000000000000000000000000000000000000000000000000000000000
'StrepC'        000000000000000000000000000000000000000000000000000000000000
'TG1'           000000000000000000000000000000000000000000000000000000000000
'TJE1'          000000000000000000000000000000000000000000000000000000000000
'TPA2'          000000000000000000000000000000000000000000000000000000000000
'Tank'          000000000000000000000000000000000000000000000000000000000000
'Trike'         000000000000000000000000000000000000000000000000000000000000
'VWB'           000000000000000000000000000000000010000000000000000000000000
'Wildcat'       000000000000000000000000000000000000000000000000000000000000
'Wizzo'         000000000000000000000000000000000000000000000000000000000000
'YDN12'         000000000000000000000000000000000000000000000000000000000000
'mu16'          000000000100000000000000000000000000000000000000000000000000
'pZL12'         000000000000000000000000000000000000000000000000000000000000
'phiAsp2'       000000000000000000000000000000000000000000000000000000000000
'phiHau3'       000000000000000000000000000000000000000000000000000000000000
'phiSASD1'      000000000000000000000000000000000000000000000000000000000000
'phiSAV'        000000000000000000000000000000000000000000000000000000000000

'32HC'          000000000000000000000000000000000000000000000000000000000000
'40AC'          000000000000000000000000000000000000000000000000000000000000
'Abrogate'      000000000000000000000000000000100000000000000000000000000000
'Acadian'       000000000000000000000010000000000000000000000000000000000000
'Alma'          000000000000000000000000000000000000000000000000000001000000
'Amela'         000000000000000000000000000000000000000000000000000000000000
'Amigo'         000001000000000000000000000000000000000000000000000000000000
'ArV2'          000000000000000000000000000000000000000000000000000000000000
'Arbiter'       000000000000000000000000000000000000000000000000000000000000
'Archie'        000000000000000000000000010000000000000000000000000000000000
'Astro'         000000000000000000000000000000000000000000000000000000000000
'Audrey'        000000000000000000000000000000000000000000000000000000000000
'Avani'         000000000000000000000000000000000000000000000000000000000000
'B22'           000000000000000000000000000000000000000000000000000000000000
'B3'            000000000000000000000000000000000000000000000000000000000000
'B5'            000000000000000000000000000000000000000000000000000000000000
'BFK20'         000000000000000000000000000000000000000000000000000000000000
'Bachita'       000000000000000000000000000000000000000000000000000000000000
'Barnyard'      000000000000000000000000000000000000000000000000000000000000
'Benedict'      000000000000000000000000000000000000000000000000000000000000
'Bennie'        000000000100000000000000000000000000000000000000000000000000
'Bernal13'      000000000000000100000000000000000000000000000000000000000000
'Bipper'        000000000000000000000000000000000000000000000000000000000000
'Bongo'         000000000000000000100000000000000000000000000000000000000000
'Brujita'       000000000000000000000000000000000000000000000000000000000000
'CMP1'          000000000000000000000000000000000000000000000000000000000000
'CN1A'          000001000000000000000000000000000000000000000000000000000000
'Catera'        100000000000000010000000000000000000000000000010000000000000
'Charlie'       000000000000000000000000000000000000000000000000000000000000
'Che9c'         000000000000000000000000000000000000000000000100000000000000
'Cheetobro'     000000000000000000000000000000000000000000000000000000000000
'Circum'        000000000000000000000000000101000000000000000000000000000000
'Cooper'        000000000000000000000010000000000000000000000000000000000100
'Corndog'       000000000000000000000000000000000000000000000000000000000000
'Courthouse'    000000000000000001000000000000000000000000000000000000000000
'DS6A'          000000000000000000000000000000000000000001000000001000000000
'DocB7'         000000000000000000000000000000000000000000000000000000000000
'Donovan'       000000000000000000000000000000000000000000000000000000000000
'Dori'          000000000000000000000000000000000000000000000000000000000000
'E3'            000000000010000010000000001000000000000000010000000000111000
'ELB20'         000000000000000000000000000000000000000000000000000000000000
'Eagle'         000000000000000000000000000000000000000000000000000000000000
'EagleEye'      000000000000000000000000000000000000000000000000000000000000
'Erik'          000000000000000000000000000000000000000000001000000000000000
'GMA2'          000000000000000000000000000000000000000000000000000000000000
'GMA3'          000000000000000000000000000000000000000000000000000000000000
'GMA4'          000000000000000000000000000000000000000000000000000000000000
'GMA5'          000000000000000000000000000000000000000000000000000000000000
'GMA6'          000000000000000000000000000000000000000000000000000000000000
'GTE2'          000000000000000000000000000000000000000000000000000000000000
'GTE6'          000000000000000000000000000000000000000000000000000000000000
'GTE8'          000000000000000000000000000000000000000000000000000000000000
'Gaia'          000000000000000000000000000010000000000000000000000000000000
'Galaxy'        000000000000000000000000000000000000000000000000000000000000
'Giles'         000000000000000000000000000000000001000000000000000000000000
'Gladiator'     000000000000000000000000000000000000000000000000000001000000
'Gordon'        000000000000000000000000000101000000000000000000000000000000
'Gumball'       000000001000000000000000000000000000000000000000000100000000
'HINdeR'        000000000000000000000000000000100000000000000000000000000000
'Halo'          000000000000000000000000000000000000000000000000000000000000
'Hawkeye'       000000000000000000000000000000000000000000000000000100000000
'Henry'         000000000000000000000000000010000000000000000000000000000000
'Howe'          000000100000000000000000000000000000000000000000000000000000
'JAWS'          000000000000000000000000000000000000000000000000000000000000
'Jasmine'       000000000000000000000000000000000000000000000000000000000000
'Jawnski'       000000000000000000000000000000000000000000000000000000000000
'Jay2Jay'       000100000000000000000000000000000000000000000000000000000000
'Jolie1'        000000000000000000000010000000000000000000000000000000000000
'Kitkat'        000000000000000000000000000000000000000000000000000000000000
'Lannister'     000000000000000000000000000000000000000000000000000000000000
'Laroye'        000000000000000000000000000000000100000000000000000000000000
'Larva'         000000000000000000000100000000000000000000000000000000000000
'LeBron'        000000000000000000000000010000000000000000000000000000000000
'Luchador'      000000000000000000000000000000000000000000000000000001000000
'Maggie'        000000000000000000000000000000000000000000000000000000000000
'MarQuardt'     000000000000000000000000000000000000000000000000000000000000
'Marvin'        000000000000000000000000000000000000000000000000000000000000
'Min1'          000000000000000000000000000000000000000000000000000000000000
'Monty'         000000000000000000000000000000000000000000000000000000000000
'Muddy'         000000000000000000000000000000000000000000000000000000000000
'Mufasa'        001000000000000000000000000000000000000001000000000000000000
'Myrna'         000000000000000010000000000000000000000000000000000000000000
'Oline'         000000000000000000000010000000000000000000000000000000000000
'P1201'         000000000000000000000000000000000000000000000000000000000000
'Papyrus'       000000000000000000000000000000001000000000000000000000000000
'Patience'      000000000000000000000000000000000000000000000001000000000000
'Phlei'         000000000000000000000000000000000000000000000000000000000000
'Pine5'         000000000000000000000000000000000000000000000000000000000000
'Pixie'         000000000000000000000000000000000000000000000000000000000000
'Poco6'         000000000000000000000000000101000000000000000000000000000000
'Poushou'       000000000000000000000000000000000000000000000000000000000001
'Predator'      000000000000000000000000000000000000000000000000000000000000
'PrincessTrina' 000000000000000000000000000000000000000000000000000000000000
'REQ1'          000000000000000000000000000000000000000000000000000000000000
'REQ2'          000000000000000000000000000000000000000000000000000000000000
'REQ3'          000000000000000000000000000000000000000000000000000000000000
'RRH1'          000000000000000000000000000000000000000000000000000000000000
'Ramsey'        000000000000000000000000000000000000000000000000000000000000
'RedRock'       000000000000000000000000000000000000000000000000000001000000
'Rey'           000000000000000000100000000000000000000000000000000000000000
'Shyg'          000000000000000000000000000000000000000000100000000000000000
'Soups'         000000000000000000100000000000000000000000000000000000000000
'Sparky'        000000000000010000000000000000000000000000000000000000000000
'Squirty'       000000000000000000000000000000000000000000000000000000000000
'StrepC'        000000000000000000001000000000000000000000000000000000000000
'TG1'           000000000000001000000000000000000000000000000000000000000000
'TJE1'          000000000000000000000000000000000000000000000000000000000000
'TPA2'          000000000000000000000000000000000000000000000000000000000000
'Tank'          000000000000000000000000000000000000000000000000000000000000
'Trike'         000000000000000000000000000000000000000000000000000000000000
'VWB'           000000000000000000000000000000000000000000000000000000000000
'Wildcat'       000000000000000000000000000000000000001000000000000000000000
'Wizzo'         000000000000000000000000000000000000000000000000010000000010
'YDN12'         000000000000000000000001000000010000000110000000000000000000
'mu16'          000000000000000000000000000000000000010000000000000000000000
'pZL12'         000000000000100000000000000000000000000000000000000000000000
'phiAsp2'       000000000000000000000000000000000000000000000000000000000000
'phiHau3'       000000000000000000000000000000000000000000000000000000000000
'phiSASD1'      000000000000000000000000000000000000000000000000000000000000
'phiSAV'        000000010000000000000000000000000000000000000000000000000000

'32HC'          000000000000000000000000000000000000000000000000000000000000
'40AC'          000000000000000000000000000000000000000010000000000000000000
'Abrogate'      000000000000000000000000000000000000000000000000001010000000
'Acadian'       000000000000000000000000000000000000000000000000000000000000
'Alma'          000000000000000000000000000000000000000010000000000000000000
'Amela'         000000000000000001000000000000000000000000000000000000000000
'Amigo'         000100000000000000000000000000000000000000000000000000000000
'ArV2'          000000000000000000000000000000000100000000000000000000000000
'Arbiter'       000000000000000000000000000000000000001000000000000000000000
'Archie'        000010000010000000000000000000000000010000100000000000000000
'Astro'         000000000000000000010000000000010000000000000000000000000000
'Audrey'        000000000000000000000000000000000000000000000000000000000000
'Avani'         000000000000000000000000010000000000000000000000000000000000
'B22'           000000000000000000000000000000000000000000000000000000000000
'B3'            000000000000000000000000000000000000000000000000000000000000
'B5'            000000000000000000000000000000000000000000000000000000000000
'BFK20'         000000000000000000000000000000000000000000000000000000000000
'Bachita'       000000000000000000000000000000000000000000000000000000000000
'Barnyard'      001000000000000000000000000000000000000000000000010000000000
'Benedict'      000000000000000000000000000000000000000000000000000000000000
'Bennie'        000000000000000000000000000000000000000000000000000000000000
'Bernal13'      100000000000000000000000000000000000000000000000000000000000
'Bipper'        000000000000000100000000000000000000000000000000000000000000
'Bongo'         000000000000000000100000000000000000000000000000000000000000
'Brujita'       000000000000000000000000000000000000000000000000000000000000
'CMP1'          000000000000000000000000000000000000000000000000000000000000
'CN1A'          000000000000000000000000000000000000000000000000000000000000
'Catera'        000001010000000000000000000000000000000000000000000000000000
'Charlie'       000000000000000000000000000000000000000000000000000000000000
'Che9c'         000000000000000000000000000000000000000000000000000000000000
'Cheetobro'     000000100000000000000000000000000000000000000000000000000000
'Circum'        000000000000000000000000000000000000000000000000000000000000
'Cooper'        000000000100000000000000000000000000000000000000000000000000
'Corndog'       000000000000000000000000000000000000000000000000000000000000
'Courthouse'    000000000000000000000100000000000010000000010000000000000001
'DS6A'          000000000000000000000000000000000000000000000000000000000000
'DocB7'         000000000000000000000000000000000000000000000000000000000000
'Donovan'       000000000000000000000000000000000000000000000000000000000000
'Dori'          000000000000000000000000000000000000000000000000000000000000
'E3'            000000000000000000000000000000000000000000000000000100000000
'ELB20'         000000000000000000000000000000000000000000000000000000000000
'Eagle'         000000000000000000000000000100000000000000000000000001000000
'EagleEye'      000000000000000000000000000000000000000000000000000000000000
'Erik'          000000000000000000000000000000000000000000000000000000000000
'GMA2'          000000000000000000000000000000000000000000000000000000000000
'GMA3'          000000000000000000000000000000000000000000000000000000000000
'GMA4'          000000000000000000000000000000000000000000000000000000000000
'GMA5'          000000000000000000000000000000000000000000000000000000000000
'GMA6'          000000000000000000000000000000000000000000000000000000000000
'GTE2'          000000000000000000000000000000000000000000000000000000000000
'GTE6'          000000000000000000000000000000000000000000000000000000000000
'GTE8'          000000000000000000000000000000000000000000000000000000000000
'Gaia'          000000000000000000000000000000000010000000000000000000000000
'Galaxy'        000000000000000000000000000000000000000000000000000000000000
'Giles'         000000000000000000000000000000000000000000000000000000000000
'Gladiator'     000000000000000000000000000000000000000000000000000000000000
'Gordon'        000000000000000000000000000000000000000000000000000000000000
'Gumball'       000000000000000000000000000000000000000000000000000000000000
'HINdeR'        000000000000000000000000000000000000000000000000000000000000
'Halo'          000000000000000000000000000000001000000000000000000000000000
'Hawkeye'       000000000000000000000000000000000000000000000000000000000000
'Henry'         000000000000000000000000000001100000000000000000000000000000
'Howe'          000000000000000000000000000000000000000000000000000000000000
'JAWS'          000000000000000000000000000000000000000000000000000000000000
'Jasmine'       000000000000000000000000000000000000000000000000000000000000
'Jawnski'       000000000000000000000000000000000000000000000000000000000000
'Jay2Jay'       000000000000000010000000000000000000000000000000000000000000
'Jolie1'        000000000000000000000000000000000000000000000000000000000000
'Kitkat'        000000000000000000000000000000000000000000000000000000000000
'Lannister'     000000000000000000000000000000000000000000000000000000000000
'Laroye'        000000000000000000000000000000000000000000000000000000000000
'Larva'         000000000000000000000000000000000000000000000000000000000000
'LeBron'        000010000000000000000000000000000000010000000000000000000000
'Luchador'      000000000000000000000000000000000000000000000000000000000000
'Maggie'        010000000000000000000000000000000000000000000000000000000000
'MarQuardt'     000000000000000000000000000000000000000000000000000000000000
'Marvin'        000000000000000000000000000000000000000000000000000000000000
'Min1'          000000000000000000000000000000000000000000000000000000000000
'Monty'         000000000000000000000000000000000000000000000000000000000000
'Muddy'         000000000000000000000000000000000000000000000000000000000000
'Mufasa'        000000000000000000000000000000000000000000000000000000000000
'Myrna'         000000000000000000000000000000000001100000000000000000000000
'Oline'         000000000000000000000000000000000000000000000000000000000000
'P1201'         000000000000000000000000000000000000000000000000000000000000
'Papyrus'       000000000000000000000000001000000000000100000000000000000000
'Patience'      000000000000000000000000000000000000000001000000000000000010
'Phlei'         000000000000000000000000000000000000000000000100000000000000
'Pine5'         000000000000000000000000000000000000000000000000000000000000
'Pixie'         000000000000000000000000000000000000000000000000000000000000
'Poco6'         000000000000000000000000000000000000000000000000000000000000
'Poushou'       000000000000000000000000000000000000000000000000000000000000
'Predator'      000000000000000000000000000000000000000000000000000000000000
'PrincessTrina' 000000000000000000000000000000000000000000000000000000000000
'REQ1'          000000000000000000000000000000000000000000000000000000000000
'REQ2'          000000000000000000000000000000000000000000000000000000000000
'REQ3'          000000000000000000000000000000000000000000000000000000000000
'RRH1'          000000000000000000000000000000000000000000000000000000000000
'Ramsey'        000000000000000000000000000000000000000000000000000000000000
'RedRock'       000000000000000000000000000000000000000000000000000000000000
'Rey'           000000000001000000100000000000000000000000000000000000000000
'Shyg'          000000000000000000000000000000000000000000000000000000000000
'Soups'         000000000000000000000000000000000000000000000100000000000000
'Sparky'        000000000000000000000000000000000000000000000000000000000000
'Squirty'       000000000000000000000000000000000000000000000000000000000000
'StrepC'        000000000000000000000000000000000000000000000000000000000000
'TG1'           000000000000000000000000000000000000000000000000000000000000
'TJE1'          000000000000000000000000000000000000000000000000000000000000
'TPA2'          000000000000000000000000000000000000000000000000000000000000
'Tank'          000000000000000000000000000000000000000000000000000000000000
'Trike'         000000000000000000000000000000000000000000000000000000000000
'VWB'           000000000000000000000000000000000000000000000000000000000000
'Wildcat'       001000000000001000000000100010000000000000000010000000000000
'Wizzo'         000000000000000000000000000000000000000000000000000000000000
'YDN12'         000000000000000000000000000000000000000000000000000000000000
'mu16'          000000000000000000000000000000000000000000000000000000000000
'pZL12'         000000000000000000000000000000000000000000000000000000000000
'phiAsp2'       000000000000000000000000000000000000000000000000000000000000
'phiHau3'       000000000000000000000000000000000000000000000000000000000000
'phiSASD1'      000000000000000000000000000000000000000000000000000000000000
'phiSAV'        000000000000000000000000000000000000000000000000000000000000

'32HC'          000000000000000000000001000000000000000000000000000000000000
'40AC'          000000000000000000000000000000000000000000000000000000000000
'Abrogate'      000000000000000000000000000000000000000000000000000010000000
'Acadian'       000000000000000000000000000000000000000000000000000000000000
'Alma'          000000000000000000000000000000000000000000000000000000000000
'Amela'         000000000000000000000000000000000000000000000000000000000000
'Amigo'         000000000000000000000000000000000000000000000000000000000000
'ArV2'          000000000000000000000000000000000000110000000000000000000000
'Arbiter'       000000000000000000000000000000000000000000000000000000000100
'Archie'        000000000000000000000000000000000000000000000000000000000000
'Astro'         000000000000000000000000000000000000000000000000000000000000
'Audrey'        000000000000000000000000000000000000000000000000000000000000
'Avani'         000000000000000000000000000000000000000000000000000010000000
'B22'           000000000000000000000000000000000000000000000000000000000000
'B3'            000000000000000000000000000000000000000000000000000000000000
'B5'            000000000000000000000000000000000000000000000000000000000000
'BFK20'         000000000000000000000000000000000000000000000000000000000000
'Bachita'       000000000000000000000000000000000000000000000000000000000000
'Barnyard'      000001000000000000000000000000000000000110000000000000000000
'Benedict'      000000000000000000000000000000000000000000000000000000000000
'Bennie'        000000000000000000000010000000000000000000000000000000000000
'Bernal13'      000000000000000000000000000000000000000000000000000000000000
'Bipper'        000000000000000000000000000000000000000000000000000000000000
'Bongo'         000000000000000000000000000000000000000000000000001000000000
'Brujita'       000000000000000000000000000000000000000000000000000000000000
'CMP1'          000000000000000000000000000000000000000000000000000000000000
'CN1A'          000000000000000000000000000000000000000000000000000000000000
'Catera'        000000000100000000000000000000000000000000000000000000000000
'Charlie'       000000000000000000000000000000000000000000000000000000000000
'Che9c'         000000000000000000000000000000000000000000000000000000000000
'Cheetobro'     000100000000000000000000000000000000000000000000000000000000
'Circum'        000010000000001000000000000000000000000000000000000000000000
'Cooper'        000000000000000000000000000000000000000000000000000000000000
'Corndog'       000000000000000000001000000000000000000000000000000001000000
'Courthouse'    000000000000000000000100000000010000000000000000000000000000
'DS6A'          000000000000000000000000000000000000000000000000000000000000
'DocB7'         000000000000000000000000000000000000000000000000000000000000
'Donovan'       000000000000000000000001000000000000000000000000000000000000
'Dori'          000001000000000000000000000000000000000000000000000000000000
'E3'            000000000000010001000000000000001000000000000000000000000001
'ELB20'         000000000000000000000000000000000000000000000000000000000000
'Eagle'         000000100000000000000000000000000000000000000000000000000000
'EagleEye'      000000000000000000000000000000000000000000000000000000000000
'Erik'          000000000000000000000000000000000000000000000000000000000000
'GMA2'          000000000000000000000000000000000000000000000000000000000000
'GMA3'          000000000000000000000000000000000000000000000000000000000000
'GMA4'          000000000000000000000000000000000000000000000000000000000000
'GMA5'          000000000000000000000000000000000000000000000000000000000000
'GMA6'          000000000000000000000000000000000000000000000000000000000000
'GTE2'          000000000000000000000000000000000000000000000000000000000000
'GTE6'          000000000000000000000000000000000000000000000000000000000000
'GTE8'          000000000000000000000000000000000000000000000000000000000000
'Gaia'          000000000000000000000000000000000000000000000000000000000000
'Galaxy'        000000000000000000000000000000000000000000000000000000000000
'Giles'         000000000000000000000000000000000000000000000000000000000000
'Gladiator'     000000000000000000000000000000000000000000000000000000000000
'Gordon'        000000000000000000000000000000000000000000000000000000000000
'Gumball'       000000000000000000000000000000000010000000000000000000000000
'HINdeR'        000000000000000000000000000000000000000000000100000000000000
'Halo'          000000000000000000000000000000000000000000000000000000000000
'Hawkeye'       000001000000000000000000000000000010000000000000000000000000
'Henry'         000000000000000000000000000000000000000000000000000000000000
'Howe'          000000000000000000000000000000000000000000000000000000000000
'JAWS'          000000000000000000000000000000000000000000000000000000000000
'Jasmine'       000000000000000000000000000000000000000000000000000000000000
'Jawnski'       000000000001000000000000000000000000000000000000000000000000
'Jay2Jay'       000000000000000000000000100000000100000000000000000000001000
'Jolie1'        000000000000000000000000000000000000000000000000000000000000
'Kitkat'        000000000000000000000000000000000000000000000000000000000000
'Lannister'     000000000000000000000000000000000000000000100000000000000000
'Laroye'        100000000000000000000000000000000000001000000000000000000000
'Larva'         000000000000000000000000000000000000000000000000000000000000
'LeBron'        000000000000000000000000000000000000000000000000000000000000
'Luchador'      000000000000000000000000000000000000000000000000000000000000
'Maggie'        000000000000000000000000000000000000000000000000000000000000
'MarQuardt'     000000000000000000000000000000000000000000000000000000000000
'Marvin'        000000000000000000000000000000000000000000000000000000000000
'Min1'          000000000000000000000000000000000000000000000000000000000000
'Monty'         000000000000000000000000000000000000000000000000000000000000
'Muddy'         000000000000000000000000000000000000000000000000000100000000
'Mufasa'        000100000000000000000000000000000000000000000000000000000000
'Myrna'         000000000000000000000000000000000001000000000000000000000000
'Oline'         000000000000000000000000000000000000000000000000000000000000
'P1201'         000000000000000000000000000000000000000000000000000000000000
'Papyrus'       000000000000000000010000000000000000000000000000000000000000
'Patience'      000000000000000000000000000000000000000000000000000000100000
'Phlei'         000000000000000000000000000000000000000000000000000000000000
'Pine5'         000000000000000100000000000000000000000000000000000000000000
'Pixie'         000000000000000000000000000000000000000000000000000000000000
'Poco6'         000000000000000000000000000000000000000000000000000000000000
'Poushou'       000000000000000000000000000000000000000000000000000000000000
'Predator'      000000000000100000000000000000000000000000000000000000000000
'PrincessTrina' 000000000000000000000000000000000000000000000000000000000000
'REQ1'          000000000000000000000000000000000000000000000000000000000000
'REQ2'          000000000000000000000000000000000000000000000000000000000000
'REQ3'          000000000000000000000000000000000000000000000000000000000000
'RRH1'          000000000000000000000000000000000000000000000000000000000000
'Ramsey'        000000000000000000000000000000000000000000000000000010000000
'RedRock'       000000000000000000000000000000000000000000000000000000000000
'Rey'           000000000000000000000000000000000000000000000000001000000000
'Shyg'          000000000000000000000000000000000000000000000000000000000000
'Soups'         000000000000000000000000000000000000000000000000000000000000
'Sparky'        000000000000000000000000000000000000000000000000000000000000
'Squirty'       000000000000000000000000000000000000000000000000000000000000
'StrepC'        000000000000000000100000000000000000000000000000000000000000
'TG1'           000000000000000000000000000000000000000000000000000000000000
'TJE1'          000000000000000000000000000000000000000000000000000000000000
'TPA2'          000000000000000000000000000000000000000000000000000000000000
'Tank'          000000000000000000000000000000000000000000000000000000000000
'Trike'         000000000000000000000000000000000000000000000000000000000000
'VWB'           000000000000000000000000000000000000000000000000000000000000
'Wildcat'       001000001000000000000000000000000000000000000000000000000000
'Wizzo'         000000000000000000000000000000000000000000000000000000000000
'YDN12'         000000000000000000000000000000000000000000000000000000000000
'mu16'          000000000000000000000000000000000000000000000000000000000000
'pZL12'         000000000000000000000000000000000000000000000000000000000000
'phiAsp2'       000000000000000000000000000000000000000000000000000000000000
'phiHau3'       000000000000000000000000000000000000000000000000000000000000
'phiSASD1'      000000000000000000000000000000000000000000000000000000000000
'phiSAV'        000000000000000000000000000000000000000000000000000000000000

'32HC'          000000000000000000000000000000000000000000000000000000000000
'40AC'          000000000000000000000000000000000000000000000000000000000000
'Abrogate'      000000000000000000000000000000000000000000000000000000000000
'Acadian'       000000000000000000000000000000000000000000000000000000000000
'Alma'          001000000000000000000000000000000000000000000000000000000000
'Amela'         000000000000001000000000000000000000000000000000000000000000
'Amigo'         000000100000000000000000000000000000000010000000000000000100
'ArV2'          000100000000000000000000000000000000000000001000000000000000
'Arbiter'       000000000000000000000000000000000000000000000000000000000000
'Archie'        000000000000000000000000000000000000000000000000000000000000
'Astro'         000001000000000000000000000000000000000000000000000000000000
'Audrey'        000000000000000000000000000000000000000000000100000000000000
'Avani'         000000000000000000000000000000000000000000000000000000000000
'B22'           000000000000000000000000000000000000000000000000000000000000
'B3'            000000000000000000000000000000000000000000000000000000000000
'B5'            000000000000000000000000000000000000000000000000000000000000
'BFK20'         000000000000000000000000000000000000000000000000000000000000
'Bachita'       000000000000000000000000000000000000000000000000000000000000
'Barnyard'      000000001100000100000000000000000000000000000000000100000000
'Benedict'      000000000000000000000000000000000000000000000000000000000000
'Bennie'        000000000000000000000000000000000000000000000000000000000010
'Bernal13'      000000000000000000000000000000000000000000000000000000000000
'Bipper'        000000000000000000000000000000000000000000000000000000000000
'Bongo'         000000000000000000000000000000000000000000000000000000000000
'Brujita'       000000000000000000000000000000000000000000000000000000000000
'CMP1'          000000000000000000000000000000000000000000000000000000000100
'CN1A'          000000000000000000000000000000000000000000000000000000000100
'Catera'        000000000000000000000000000000000000000000000000000010010000
'Charlie'       000000000000000000000000000000000000000000000000000000000000
'Che9c'         000000000000000000000000000000000000000000000000000000000000
'Cheetobro'     000000000000000000000000000000000000100000000000000000000000
'Circum'        000000000000000000000000000000000010000000000000000000000000
'Cooper'        000000010000000000000000000000000000000000000000000000000000
'Corndog'       000000000000000000000001000000000000000000000000000000000000
'Courthouse'    000000000000000000000000000000000000000000000000000000000000
'DS6A'          010000000000000000000000000000000000000000000001000000000000
'DocB7'         000000000000000000000000000000000000000000000000000000000000
'Donovan'       000000000000000000000000000000000000000000000000000000000000
'Dori'          000000000000000000000000000000000000000000000000000000000000
'E3'            000000000000000000000000000000110000000000000010000000000000
'ELB20'         000000000000001000000000000000000000000000000000000000000000
'Eagle'         000000000000000000000000000000000000000000000000000000000000
'EagleEye'      000000000000000000000000000000000000000000000000000000000000
'Erik'          000000000000000000000000000000000000000000000000000000000000
'GMA2'          000000000000000000000000000000000000000000000000000010000000
'GMA3'          000000000000000000000000000000000000000000000000000000000000
'GMA4'          000000000000000000000000000000000000000000000000000000000000
'GMA5'          000000000000000000000000000000000000000000000000000000000000
'GMA6'          000000000000000000000000000000000000000000000000000000000000
'GTE2'          000000000000000000000000000000000000000000000000000000000000
'GTE6'          000000000000000000000000000000000000000000000000000000000000
'GTE8'          000000000000000000000000000000000000000000000000000000000000
'Gaia'          000000000000000000000000000000000000000000000000000000000000
'Galaxy'        000000000000000000000000000000000000000000000000000000000000
'Giles'         000000000000000000000100000010000000000000000000000001000000
'Gladiator'     000000000000000000000000000000000000000000000000000000000000
'Gordon'        000000000000000000000000000000000000000000000000000000000000
'Gumball'       000000000000000100000000000000000000000000000000000100000000
'HINdeR'        000000000000000000000000000000000000000000000000000000000000
'Halo'          000000000000000000000000000000000000000000000000000000000000
'Hawkeye'       000000000000000100000000000000000000000000000000000100000000
'Henry'         000000000000000000000000010000000000000000000000000000000000
'Howe'          000000000000000000000000000000000000000000000000000000000000
'JAWS'          000000000000000000000000000000000000000000000000000000000001
'Jasmine'       000000000000000000000000000000000000000000000000000000000000
'Jawnski'       000000000000000000000000000000000100000000000000000000000000
'Jay2Jay'       000000000000000000000000000000000000000001000000000010000000
'Jolie1'        000000000000000000000000000000000000000000000000000000000000
'Kitkat'        000000000000000000000000000000000000000000000000000000000000
'Lannister'     000000000000001000000000000000000000000000000000000000000000
'Laroye'        000000000000000000000000000000000000000000000000000000000000
'Larva'         000000000000000000000010000000000000000000000000000000000000
'LeBron'        000000000000000000000000000000000000000000000000000000000000
'Luchador'      000000000000000000000000000000000000000000000000000000000000
'Maggie'        000000000000000000000000000000000000000000000000000000000000
'MarQuardt'     000000000000000000000000000000000000000000000000000000000000
'Marvin'        000000000000000000000000000000000000000000000000000000000000
'Min1'          000000000000000000000000000000000000000000000000000000000000
'Monty'         000000000000000000000000000000000000000000000000000000000000
'Muddy'         000000000000000000000000000000000000000000000000000000000000
'Mufasa'        000000000000000000000000000000000000100000000000000000000000
'Myrna'         000000000010000000000000001000000000000000000000000010000000
'Oline'         000000000000000000000000000000000000000000000000000000000000
'P1201'         000000000000000000000000000000000000000000000000000000000000
'Papyrus'       000000000000000100000000000000000000000000000000000100000000
'Patience'      000000000000000100000000000000000000000000000000000100000000
'Phlei'         000000000000000000000000000000000000000000000000000000000000
'Pine5'         000000000000000000000000000000000000000000000000000000000000
'Pixie'         000000000000000000000000000000000000000000000000000000000000
'Poco6'         000000000000000000000000000000000000000000000000000000000000
'Poushou'       000000000000000000001000000000000000000000010000000000001000
'Predator'      000000000000000100000000000000000000000000000000000100000000
'PrincessTrina' 000000000000000000000000000000000000000000000000000000000000
'REQ1'          000000000000000000000000000000000000000000000000000000000000
'REQ2'          000000000000000000000000100000000000000000000000000000000000
'REQ3'          000000000000000000000000000000000000000000000000000000000000
'RRH1'          000000000000000000000000000000000000000000000000000000000000
'Ramsey'        000000000000000000000000000000000000000000000000100000000000
'RedRock'       000000000000000000000000000000000000000000000000000000000000
'Rey'           000000000000000000000000000000000000000000000000000000000000
'Shyg'          000000000000000000000000000000000000000000000000000000100000
'Soups'         000000000000000000000000000000000000000000000000000000000000
'Sparky'        000000000000000000000000000000000000000000000000000010000000
'Squirty'       000000000000000000000000000000000000010000100000000000000000
'StrepC'        000000000000001000010000000000000000000100000000000000000000
'TG1'           000000000000000010000000000000000000000000000000000000000000
'TJE1'          000000000000000000000000000000000000000000000000000000000000
'TPA2'          000000000000000000000000000000000000000000000000000000000000
'Tank'          000000000000000000000000000000000000000000000000000000000000
'Trike'         000000000000000000000000000000000000000000000000000000000000
'VWB'           000000000000000000000000000000000000000000000000000000000000
'Wildcat'       000000000000000000100000000000000000000000000000000000000000
'Wizzo'         000000000000000000000000000000000000000000000000000000000000
'YDN12'         000000000000000000000000000000000000001000000000000000000000
'mu16'          000000000000000000000000000000001000000000000000000000000000
'pZL12'         000000000000000001000000000001000000000000000000000000000000
'phiAsp2'       000000000000000000000000000000000000000000000000000000000000
'phiHau3'       000000000000001000000000000000000000000000000000000000000000
'phiSASD1'      000000000000000010000000000000000000000000000000000000000000
'phiSAV'        000000000000000000000000000000000000000000000000001000000000

'32HC'          000000000000000000000000000000000000000000000000000000000000
'40AC'          000000000000000000000000000000000000000000000000000000000000
'Abrogate'      000000000000000000000000000000000000000000000000000000000000
'Acadian'       000000000000000000000000000001000000000000000000000000000000
'Alma'          000000000000000000000000000000000000000000000000000000000000
'Amela'         000000000000000000000000000000000000000000000000000000000000
'Amigo'         000000000000000000000000000000000000000000000000000000000000
'ArV2'          000000000000000000000000000000000000000000000000000001000000
'Arbiter'       000000000000000000000000000000000000000000000000000000000000
'Archie'        000000100000000110000000000000000000000000000000000000000000
'Astro'         000000000000000000000000000000000000000000000000000000000000
'Audrey'        000000000000000000000000000001000000000000000001000000000000
'Avani'         000000000000000000000000000000000000000000100000000000000000
'B22'           000000000000000000000000000000000000000000000000000000000000
'B3'            000000000000000000000000000000000000000000000000000000000000
'B5'            000000000000000000000000000000000000000000000000000000000000
'BFK20'         000000000000000000000000000000000000000000000000000000000000
'Bachita'       000000000000000000000000000000000000000000000000000000000000
'Barnyard'      000000000000000000000000000000000000000000000000100000000000
'Benedict'      000000000000000000000000000000000000000000000000000000000000
'Bennie'        000000000000000000010000000000000000000000000000000000000000
'Bernal13'      000000000000000100000000000000100000000000000000000000000000
'Bipper'        000000000000000000000000000000000000000000000000000000000000
'Bongo'         000000000000000000000000000000000000000000000000000000001000
'Brujita'       000000000000000000000000001000000000000000000000000000000000
'CMP1'          000000000000000000000000000000000000000000000000000000000000
'CN1A'          000000000000000000000000000000000000000000000000000000000000
'Catera'        000000000000000000000000010000000000000000000000000100000000
'Charlie'       000000000000000000000000000000000000000000000000000000000000
'Che9c'         000000000000000000000000000000000000000000000000000000000000
'Cheetobro'     000000000000000000000000000000000000000000000000000000000000
'Circum'        010100000000000000000000000000000000000000000000000000000000
'Cooper'        000000000000000000000000000000000000000000000000000000000000
'Corndog'       000000000100000000000000000000000000000000000000000000000000
'Courthouse'    000000000010000000000001001000001000000000000000000000000000
'DS6A'          000000000000000100000000000000000000000000000000000000000000
'DocB7'         000000000000000000000000000000000000000000000000000000000000
'Donovan'       000000000000000000000000000000000000000000000000000000000000
'Dori'          000000000000000000000000001000000000000000000000000100100000
'E3'            001010000000000001000000000100001000000000000000000010000000
'ELB20'         000000000000000000000000000000000000000000000000000000000000
'Eagle'         000000000000000000000000000000000000000000000000000000000000
'EagleEye'      000000000000000000000000000000000000000000000000000000000000
'Erik'          000000000000000000000000000000000000000000000000000000000000
'GMA2'          000000000000000000000000000000000000000000000000000000000000
'GMA3'          000000000000000000000000000000000000000000000000000000000000
'GMA4'          000000000000000000000000001000000000000000000000000000000000
'GMA5'          000000000000000000000000000000000000000000000000000000000000
'GMA6'          000000000000000000000000000000000000000000000000000000000000
'GTE2'          000000000000000000000000000000000000000000000000000000000000
'GTE6'          000000000000000000000000000000000000000000000000000000000000
'GTE8'          000000000000000000000000000000000000000000000000000000000000
'Gaia'          000000000000000000000000000000000000000000000000000000000000
'Galaxy'        000000000000000000000000000000000000000000000000000000000000
'Giles'         000000000000000000000000000000000000000000000110000000000000
'Gladiator'     000000000000000000000000000000000000000000000000000000000100
'Gordon'        010000000000000000000000000000000000000000000000000000000000
'Gumball'       000000000000000000100000000000010000000000000000000000000000
'HINdeR'        000000010000000000000000000000000000000000000000000000000000
'Halo'          000000000000000000000000000000000000000000000000000000000000
'Hawkeye'       000000000000000000100000000000010000000000000000000000000000
'Henry'         000000000000000000000000000000000000000000000000000000000000
'Howe'          000000000000000000000000001000000000000000000000000000000000
'JAWS'          000000000000000000000000000000000100000000000000000000000000
'Jasmine'       000000000000000000000000000000000000000000000000000000000000
'Jawnski'       000000000000000000000010000000000000000000000000000000000000
'Jay2Jay'       100000000000000000000000000000000000000000000000000000000001
'Jolie1'        000000000000000000000000000010000000000000000000000000000000
'Kitkat'        000000000000000000000000000000000000000000000000000000000000
'Lannister'     000000000000000000000000000000000000000000000000000000000000
'Laroye'        000000000000000000000000000000000000000000000000000000000000
'Larva'         000000000000000000000000000000000000000000000000000000000010
'LeBron'        000000100000000000000000000000000000000000000000000000000000
'Luchador'      000000000000000000000000000000000000000000000000000000000000
'Maggie'        000000000000000000000000000000000000000000000000000000000000
'MarQuardt'     000000000000000000000000000000000000000000000000000000000000
'Marvin'        000000000000000000000000000000000000001000000000000000000000
'Min1'          000000000000000000000000000000000000000000000000000000000000
'Monty'         000000000000000000000000000000000000000000000000000000000000
'Muddy'         000000000001000000000000000000000000000100000000000000000000
'Mufasa'        000000000000000000000000000000000000000000000000000000000000
'Myrna'         000000000000000000000000000000000000000000000000000000010000
'Oline'         000000000000000000001000000000000000000000000000000000000000
'P1201'         000000000000000000000000000000000000000000000000000000000000
'Papyrus'       000000000000000000000000000000000000000000000000000000000000
'Patience'      000000001000000000000000000000000000000000000000000000000000
'Phlei'         000000000000000000000000000000000000000000000000000000000000
'Pine5'         000000000000000000000000000000000000000000000000000000000000
'Pixie'         000000000000000000000000000000000000000000000000000000000000
'Poco6'         010000000000000000000000000000000000000000000000000000000000
'Poushou'       000000000000000000000000000000000000000000000000000000000000
'Predator'      000000000000000000000000000000000000000000000000000000000000
'PrincessTrina' 000000000000000000000000000000000000000000000000000000000000
'REQ1'          000000000000000000000000000000000000000000000000000000000000
'REQ2'          000000000000000000000000000000000000000000000000000000000000
'REQ3'          000000000000000000000000000000000000000000000000000000000000
'RRH1'          000000000000000000000000000000000000000000000000000000000000
'Ramsey'        000000000000000000000000001000000000000000100000000000000000
'RedRock'       000000000000000000000000000000000000000000000000000000000000
'Rey'           000000000000000000000000000000000000000000000000000000001000
'Shyg'          000000000000000000000000000000000000000000000000000000000000
'Soups'         000000000000000000000000000000000000000000000000000000000000
'Sparky'        000000000000000000000000000000000000001000000000000000000000
'Squirty'       000000000000000000000000000000000000000000100000000000000000
'StrepC'        000001000000000000000000000000000010000000000000000000000000
'TG1'           000000000000000000000000000000000000000000000000000000000000
'TJE1'          000000000000000000000000000000000000000000000000000000000000
'TPA2'          000000000000000000000000000000000000000000000000000000000000
'Tank'          000000000000000000000000000000000000000000000000000000000000
'Trike'         000000000000000000000000000000000000000000000000000000000000
'VWB'           000000000000000000000000000000000000100000000000000000000000
'Wildcat'       000000000000000000000000000000000000000010000000001000000000
'Wizzo'         000000000000000000000000000000000000000000000000000000000000
'YDN12'         000000000000000000000000000000000000010000000000000000000000
'mu16'          000000000000000000000000000000000000000000000000000000000000
'pZL12'         000000000000000000000000000000000000000000000000000000000000
'phiAsp2'       000000000000000000000000000000000000001000000000000000000000
'phiHau3'       000000000000000000000000000000000000000000000000000000000000
'phiSASD1'      000000000000000000000000000000000000000000000000000000000000
'phiSAV'        000000000000000000000000000000000000000000000000000000000000

'32HC'          000000000000000000000000000000000000000000000000000000000000
'40AC'          000000000000000000000000000000000000001000000000000000000000
'Abrogate'      000000000000000000000000000000000000001000000000000000000000
'Acadian'       000000000000000000000001000000000000100000000000000000000000
'Alma'          000000000000000000000000000000000000001000000000000000000000
'Amela'         000000000000000000000000000000000000000000000000000000000000
'Amigo'         000000000000000000000000000000000000000000000000000000000000
'ArV2'          000000000000000000000000000000000000000000000000000000000000
'Arbiter'       000000000000000000000001000000000000000000000000000000000000
'Archie'        000000000000000000000000000000000000000000000000000000000000
'Astro'         000000000000000000000000000000000000001000000000000000000000
'Audrey'        000000000000000000000001000000000001100000000000000000000000
'Avani'         000000000000000000000000000000000000000000000000000000000000
'B22'           000000000000000000000000000000000000000000000000000000000000
'B3'            000000000000000000000000000000000000000000000000000000000000
'B5'            000000000000000000000000000000000000000000000000000000000000
'BFK20'         000000000000000000000000000000000000000000000000000000000000
'Bachita'       000000000000000000000000000000000000000000000000000000000000
'Barnyard'      000000000000000000000000000000000000000000000000000000000000
'Benedict'      000000000000000000000000000000000100001000000000000000000000
'Bennie'        000000000000000000000000000000000000000000000000000000000000
'Bernal13'      000000000000000000000000000000000000000000000000010000000000
'Bipper'        000000000000000000000000000000000000000000000000000000000000
'Bongo'         000000000001000000000000000000000000000000000000000000000000
'Brujita'       000000000000000000000000000000000000000000000000000000000000
'CMP1'          000000000000000000000000000000000000000000000000000000000000
'CN1A'          000000000000000000000000000000000000000000000000000000000000
'Catera'        000000000000000000000000000000000010010000000000000000000000
'Charlie'       000000000000000000000000000000000000000000000000000000000000
'Che9c'         000000000000000000000010000000000000000000000000000000000000
'Cheetobro'     000000000000000000000000000000000000000000001000000000000000
'Circum'        000000000000000000100000000000000000000000000000000000000000
'Cooper'        000000000000000000000001000000000000000000000000000000000000
'Corndog'       000000000000000000000000000000000000000000000000000000000000
'Courthouse'    000000000000000000000000000000110000000000000000000000000000
'DS6A'          001000000000000000010000000000000000000000000000000000000000
'DocB7'         000000000000000000000000000000000000000000000000000000000000
'Donovan'       000000000000000000000000000000000000000000000000000000000000
'Dori'          000000000000000000000010000010000000000000000000000000000000
'E3'            000000000000000001000000000000000000000000000000000000000000
'ELB20'         000000000000000000000000000000000000000000000000000000000000
'Eagle'         000000000000000000000000000000000000001000000000000000000000
'EagleEye'      000000000000000000000000000000000000001000000000000000001000
'Erik'          000000000000000000000000000000000000001000000000000000000000
'GMA2'          000000000000000000000000000000000000000000000000000000000000
'GMA3'          000000000000000000000000000000000000000000000000000000000000
'GMA4'          000000000000000000000000000000000000000000000000000000000000
'GMA5'          000000000000000000000000000000000000000000000000000000000000
'GMA6'          000000000000000000000000000000000000000000000000000000000000
'GTE2'          000000000000000000000000000000000000000000000000000000000000
'GTE6'          000000000000000000000000000000000000000000000000000000000000
'GTE8'          000000000000000000000000000000000000000000000000000000000000
'Gaia'          000000000000000000000000000000100000000000000000000000000000
'Galaxy'        000000000000000000000000000000000000000000000000000000000000
'Giles'         000000000000000000000000000000000000000100000000000000000000
'Gladiator'     000000000000000000000000000000000000001000000000000000001000
'Gordon'        000000001000000000000000000000000000000000000000000000000000
'Gumball'       000000110000000010000000000000000000000000000000000000000000
'HINdeR'        000000000000000100000000000000000000001000000000000000000000
'Halo'          000000000000000000000000000000000000000000000000000000000000
'Hawkeye'       000000110000000010000000100000000000000000000000000000000000
'Henry'         000000000000000000000000000000000000000000000000000000000000
'Howe'          000000000000000000000000000000000000000000000000000000000000
'JAWS'          000000000000000000000000000000000000000000001000000000000000
'Jasmine'       000000000000000000000000000000000000000000000000000000000000
'Jawnski'       000000000000100000000001000000000000000000000000000000000000
'Jay2Jay'       000000000000000000000000011000000000000000000000001000000000
'Jolie1'        000000000000000000000001000000000000000000000000000000000000
'Kitkat'        000000000000000000000000000000000000000000000000000000000000
'Lannister'     000000000000000000000000000000000000000000000000000000000000
'Laroye'        000000000000000000000000000000000000000000000000000000000000
'Larva'         000000000000000000000000000000000000000000000000000000000000
'LeBron'        000000000000000000000000000000000000000000000000000100000000
'Luchador'      000000000000000000000000000000000000001000100000000000000000
'Maggie'        000000000000000000000000000000000000000000000000000000000000
'MarQuardt'     000000000000000000000000000000000000001000000000000000000000
'Marvin'        000000000000000000000000000000000000000000000000100000000000
'Min1'          000000000000000000000000000000000000000000000000000000000000
'Monty'         000000000000000000000000000000000000000000000000000000000000
'Muddy'         000000000000000000000000000000000000000000000000000000000000
'Mufasa'        000000000000000000000000000000000000000000000000000000000000
'Myrna'         000000000000000000000100000000000000000001000110000001000011
'Oline'         000000000000000000000000000000000000000000000000000000000000
'P1201'         000000000000000000000000000000000000000000000000000000000000
'Papyrus'       000000000000000000000000000000000000000000000000000010000000
'Patience'      000000000000000000000000000000000000000000000000000000000000
'Phlei'         000000000000000000000000000000000000001000000000000000001000
'Pine5'         000000000000000000000000000000000000000000000000000000000000
'Pixie'         000000000000000000000000000000000000000000000000000000000000
'Poco6'         000000000000000000000000000000000000000000000000000000000000
'Poushou'       000000000000000000000000000000000000000000000000000000000000
'Predator'      000000000000000000000000000000000000000100000000000000000000
'PrincessTrina' 000000000000000000000000000000000000000000000000000000000000
'REQ1'          000000000000000000000000000000000000000000000000000000000000
'REQ2'          000000000000000000000010000000000000000000000000000000000000
'REQ3'          000000000000000000000000000000000000000000000000000000000000
'RRH1'          000000000000000000000000000000000000000000000000000000000000
'Ramsey'        000000000000000000000000000000000000000000000000000000000000
'RedRock'       000000000000000000000000000000000000001000000000000000000000
'Rey'           000000000000000000000000000000000000000000000000000000000000
'Shyg'          000000000000000000000000000000000000000000000000000000000000
'Soups'         000000000000000000000000000000000000001000000000000000000000
'Sparky'        000000000000000000000000000000000000000000000000000000000000
'Squirty'       000000000000000000000000000000000000000000000000000000000000
'StrepC'        000000000000000000000000000000000000000000000000000000000000
'TG1'           000000000000000000000000000000000000000000000000000000000000
'TJE1'          000000000000000000000000000000000000000000000000000000000000
'TPA2'          000000000000000000000000000000000000000000000000000000000000
'Tank'          000000000000000000000000000000000000000000000000000000000000
'Trike'         000010000000000000000000000000000000001000000000000000000000
'VWB'           000000000000000000000000000000000000000000000000000000000000
'Wildcat'       000000000000000000000100000000000000000000000000000000000000
'Wizzo'         000000000000000000000000000000000000000000000000000000000000
'YDN12'         000000000000000000000000000000000000000000000000000000000000
'mu16'          000000000000010000000000000000000000000000000000000000000000
'pZL12'         000000000000000000000000000000000000000000000000000000000000
'phiAsp2'       000000000000000000000000000000000000000000000000000000000000
'phiHau3'       000000000100000000000000000000000000000000000000000000000000
'phiSASD1'      000000000000000000000000000000000000000000000000000000000000
'phiSAV'        000000000000000000000000000000000000000000000000000000000000

'32HC'          000000000000000000000000000000000000000000000000000000000000
'40AC'          000000000000000000000000000000000000000000000000000000000000
'Abrogate'      000000000000000000000000000000000000000000000000000001000000
'Acadian'       000000000000000000000000000000000000000000000000000000000000
'Alma'          000000000000000000000000000000000000000000000000000000000000
'Amela'         000000000000000000000000000000000000000000001000000000000000
'Amigo'         000001000000000000000000000000000000000000000000000000000000
'ArV2'          000000000000000000000001000000000000000000000000000000000000
'Arbiter'       000000000000000000000000000000000000000000000000000000000000
'Archie'        000000000000000000000000000000000000000000000000000000000000
'Astro'         000000000000000000010000000010000000000000000000000000000000
'Audrey'        000000000000000000000000000000000000000000000000000000000000
'Avani'         000000000000000000000000000000100000000000000000000000000000
'B22'           000000000000000000000000000000000000000000000000000000000000
'B3'            000000000000000000000000000000000000000000000000000000000000
'B5'            000000000000000000000000000000000000000000000000000000000000
'BFK20'         000000000000000000000000000000000000000000000000000000000000
'Bachita'       000000000000000000000000000000000000000000000000000000000000
'Barnyard'      000000010000000000000000000000001000000000000000000010000001
'Benedict'      000000000000000000000000000000000000000000000000000000000000
'Bennie'        000000000000000000000000000000000000001000000000000000000000
'Bernal13'      000000000000000000000000000000000000000000000000000000000000
'Bipper'        000000000000000000000000000000000000000000000000000000000000
'Bongo'         000000000000000000000000000000000000000000000000000000000000
'Brujita'       000000000000000000000000000000100000000000000000000000000000
'CMP1'          000000000000000000000000000000000000000000000000000000000000
'CN1A'          000000000000000000000000000000000000000000000000000000000000
'Catera'        000100000000000100000000000000000000000000000000000000000000
'Charlie'       000000000000000000000000000000000000000000000000000000000000
'Che9c'         000000000000000000000000000000000000000000000000000000000000
'Cheetobro'     000000100000000000000000000000000000000000000000000000000000
'Circum'        000000000000000000000000001000000000000000000000000000000000
'Cooper'        000000000000000000000000000000000000000000000000000000000000
'Corndog'       000000000000000000000000000000100000000000000000000000000000
'Courthouse'    000000000000000000000000000000100000000000000000000001000000
'DS6A'          000000000000000000000000000000000000000000000000000000000000
'DocB7'         000000000000000000000000000000000000000000000000000000000000
'Donovan'       000000000000000000000000000000000000000000000000000000000000
'Dori'          000000000000000000000000000000000000000000000010000000000000
'E3'            000000000000000000000000000000000000010000000100000000000000
'ELB20'         000000000000000000000000000000000000000000001000000000000000
'Eagle'         000000000000000000001000000000000000000000000000000000000000
'EagleEye'      000000000000000000000000000000000000000000000000000000000000
'Erik'          000000000000000000000000000000000000000000000000000000000000
'GMA2'          000000000000000000000000000000100000000000000000000000000000
'GMA3'          000000000000000000000000000000000000000000000000000000000000
'GMA4'          000000000000000000000000000000000000000000000000000000000000
'GMA5'          000000000000000000000000000000000000000000000000000000000000
'GMA6'          000000000000000000000000000000000000000000000000000000000000
'GTE2'          000000000000000000000000000010000000000000000000000000000000
'GTE6'          000000000000000000000000000000000000000000000000000000000000
'GTE8'          000000000000000000000000000000000000000000000000000000000000
'Gaia'          000000000000000000000000000000000000000000000000100000000000
'Galaxy'        000000000000000000000000000000000000000000000000000000000000
'Giles'         000000000000000000000000000000000000000000000000000000000000
'Gladiator'     000000000000000000000000000000000000000000000000000000000000
'Gordon'        000000000000000000000000011000000000000000000000000000000000
'Gumball'       000000000000000000000000000000001000000000000000000000000000
'HINdeR'        000000000000000000001000000000000000000000000000000000000000
'Halo'          000000000000000000000000000000000000000000000000000000000000
'Hawkeye'       000000000000000000000000000000001000000000000000000000000000
'Henry'         000000000000000001000000000000000000000000000000000000000000
'Howe'          000000000000000000000000000000000000000000000000000000000000
'JAWS'          000000000000000000000000000000000000000000000000000000000000
'Jasmine'       000000000000000000000000000000000000000000000000000000000000
'Jawnski'       000000000000000000000000000000000000000011000000000000000000
'Jay2Jay'       000000000000001000000100000100000000000000000000000100000000
'Jolie1'        000000000000000000000000100000000000000000000000000000000000
'Kitkat'        000000000000000000000000000000000000000000000000000000000000
'Lannister'     000000000000000000000000000000000000000000001000000000000000
'Laroye'        000000000000000000000000000000000000000000000000000000000000
'Larva'         000000000000000000000000000000000000000000000000000000000000
'LeBron'        000000000000000000000000000000000000000000000000000000000000
'Luchador'      000000000000000000000000000000000000000000000000000000000000
'Maggie'        000000000000000000000000000000000000000000000000000000000000
'MarQuardt'     000000000000000000000000000000000000000000000000000000000000
'Marvin'        000000000000000000000000000000100000000000000000000000000000
'Min1'          000000000000000000000000000000000000000000000000000000000000
'Monty'         000000000000000000000000000000000000000000000000000000000000
'Muddy'         000000000000000000000000000000000001000000000000000000001000
'Mufasa'        000000100000000000000000000000000000000000000000000000000000
'Myrna'         000000000000000000000000000000000010000000000000000000000000
'Oline'         000000000000000000000000000000000100000000000000000000000000
'P1201'         000000000000000000000000000000000000000000000000000000000000
'Papyrus'       000000000000000000000000000000001000000000000000000000000000
'Patience'      000000000000000000000000000000001000000000000010001000000000
'Phlei'         000000000000000000000000000000000000000000000000000000000000
'Pine5'         000000000000000000000000000000000000000000000000000000000000
'Pixie'         000000000000000000000000000000000000000000000000000000000000
'Poco6'         000000000000000000000000001000000000000000000000000000000000
'Poushou'       000000000000000000000000000000000000000000000000000000000000
'Predator'      000000000000000000000000000000001000000000000010000000000000
'PrincessTrina' 000000000000000000000000000000000000000000000000000000000000
'REQ1'          000000000000000000000000000000000000000000000000000000000000
'REQ2'          000000000000000000000000000000000000000000000000000000000000
'REQ3'          000000000000000000000000000000000000000000000000000000000000
'RRH1'          000000000000000000000000000000000000000000000000000000000000
'Ramsey'        000000000000000000000000000000000000000000000000000000000000
'RedRock'       000000000000000000000000000000000000000000000000000000000000
'Rey'           000000000000000000000000000000000000000000010000000000000000
'Shyg'          000000000000000000000000000000000000000000000000000000000000
'Soups'         000000000000000000000000000000000000000000000000000000000000
'Sparky'        000000000000000000000000000000000000000000000000000000000000
'Squirty'       000000000000000000000000000000000000000000000000000000000000
'StrepC'        000000000000000000000000000000000000000100001000000000000000
'TG1'           000000000010000000000000000000010000000000000000000000000000
'TJE1'          000000000000000000000000000000000000000000000000000000000000
'TPA2'          000000000000000000000000000000000000000000000000000000000000
'Tank'          000000000000000000000000000000000000000000000000000000000000
'Trike'         000000000000000000000000000000000000000000000000000000000000
'VWB'           100000000000000000000000000000000000000000000000000000000000
'Wildcat'       000000000000000000000000000000000000000000000000000000110100
'Wizzo'         000000000000000000000000000000000000000000000000000000000000
'YDN12'         000000000000000000000000000000000000000000000000000000000000
'mu16'          000000000000000000000000000000000000000000000000000000000000
'pZL12'         000000000000000000000000000000000000100000000000000000000000
'phiAsp2'       000000000000000000000000000000000000000000000000000000000000
'phiHau3'       000000000000000000000000000000000000000000001000000000000000
'phiSASD1'      000000000000000000000000000000010000000000100000000000000000
'phiSAV'        000000000000010000000000000000000000000000000000000000000000

'32HC'          000000000000000000000000000000000000000000000000000000000000
'40AC'          000000000000000000000000000000000000000000000000010000000000
'Abrogate'      000000000000000000000000000000000000000000000000000000000000
'Acadian'       000000000000000000000000000000000000000000000000100000000000
'Alma'          000000000000000000000000000000000000000000000000000000000000
'Amela'         000000000000000000000000000000000000000000000000000000000000
'Amigo'         000000000000000000000000000000000000000000000000000000000000
'ArV2'          000000000000000000000000000000000000000000000000000000000000
'Arbiter'       000000000000000000000000000000000000000000000000000000000000
'Archie'        000000000000000000000000000000000000000000000000000000000000
'Astro'         000000000000000000100000000000000000000000000000000000000000
'Audrey'        000000000010000000000000000000000000000000000000000000010000
'Avani'         000000000000000000000000000000000000000000000000000000000000
'B22'           000000000000000000000010000000000000000000000000000000000000
'B3'            000000000000000000000000000000000000000000000000000000000000
'B5'            000000000000000000000000000000000000000000000000000000000000
'BFK20'         000000000000000000000000000000000000000000000000000000000000
'Bachita'       000000000000000000000000000000000000000000000000000000000000
'Barnyard'      000000000000000000000000000000000000000100100000000000000000
'Benedict'      000000000000000000000000000000000000000000000000000000000000
'Bennie'        000000000000000000000000000000000000000000000000000000000000
'Bernal13'      000000000000000000000000000000000000000000000000000000000000
'Bipper'        000000000000000000000000000000000000000000000000000000000000
'Bongo'         000000100000000000000000000000000000000000000000000000000000
'Brujita'       000000000000000000000000000000000000000000000010000000000100
'CMP1'          000000000000000000000000000000000000000000000000000000000000
'CN1A'          000000000000000000000000000000000000000000000000000000000000
'Catera'        000000000000000000000000000000000000000000000000000000000000
'Charlie'       000000000100000000000000000000001000000000000000000000000100
'Che9c'         000000000100000000000000000000000000000000000000000000000000
'Cheetobro'     000000000000000001000000000000000000000000000000000000000000
'Circum'        000000000000000000000000000001000000000000000000000000000000
'Cooper'        000000000000000000000000000000000000000000000000000000000000
'Corndog'       000100000000000000000000000000000010000000000000000000000000
'Courthouse'    000000000000000000000000000010000000000000001000000000000000
'DS6A'          000000000000000000000000000000000000000000000001000000100000
'DocB7'         000000000000000000000000000000000000000000000000000000000000
'Donovan'       000000000000000000000000000000000000000000000000000000000100
'Dori'          000000000000000000000000000000000000000000000000000000000100
'E3'            000000001000000000000000110000000000000000000000000001000010
'ELB20'         000000000000000000000000000000000000000000000000000000000000
'Eagle'         000000000000000000000000000000000000000000000000000000000000
'EagleEye'      000000000000000000000000000000000000000000000000010000000000
'Erik'          000000000000000000000000000000000000000000000000000000000000
'GMA2'          000000000000000000000000000000000000000000000000000000000000
'GMA3'          000000000000000000000000000000000000000000000000000000000000
'GMA4'          000000000000000000000000000000000000000000000000000000000000
'GMA5'          000000000000000000000000000000000000000000000000000000000000
'GMA6'          000000000000000000000000000000000000000000000000000000000000
'GTE2'          000000010000000000000000000000000000000000000000000000000000
'GTE6'          000000000000000000000000000000000000000000000000000000000000
'GTE8'          000000000000000000000000000000000000000000000000000000000000
'Gaia'          000000000000000000000000000000000000000000000000000000000000
'Galaxy'        000000000000000000000000000000000000000000000000000000000000
'Giles'         000000000000000000000000000000000000000000000000000000000000
'Gladiator'     000000000000000000000000000000000000000000000000000000000000
'Gordon'        000000000000000000000000000000000000000000000000000000000000
'Gumball'       000000000000000000000000000000000000000000000000000000000000
'HINdeR'        000000000000000000000000000100000000000000000000000000000000
'Halo'          000000000000000000000000000000000000000000000000000000000000
'Hawkeye'       000000000000000000000000000000000000000000000000000000000000
'Henry'         000000000000000000000000000000000000000000000000000000000000
'Howe'          000000000000000000000000000000000000000000000000000000000000
'JAWS'          000000000000000000000000000000000000000000000000000000000000
'Jasmine'       000000000000000000000000000000000000000000000000000000000000
'Jawnski'       000000000000000100000000000000100000000000000000000000000000
'Jay2Jay'       000000000000001000000000000000000000000000000000000100000000
'Jolie1'        000000000000000000000000000000000000000000000000000000000000
'Kitkat'        000000000000000000000000000000000000000000000000000000000000
'Lannister'     000000000000000000000000000000000000000000000000000000000000
'Laroye'        000000000010000000000000000000000000000000000000000000000000
'Larva'         000000000000000000000000000000000000000000000000000000000000
'LeBron'        000000000000000000000000000000000000000000000000000000000000
'Luchador'      000000000000000000000000000000000000000000000000000000000000
'Maggie'        000000000000000000000000000000000000000000000000000000000000
'MarQuardt'     000000000000000000000000000000000000000000000000000000000000
'Marvin'        000000010000000000000000000000000000000000000000000000000000
'Min1'          000000000000000000000000000000000000000000000000000000000000
'Monty'         000000000000000000000000000000000000000000000000000000000000
'Muddy'         000010010000000000000000000000000000000000000000000000000000
'Mufasa'        001000000000000000000000000000000000000000000000000000000000
'Myrna'         100000000000000000000000000000000000010000000000000000000000
'Oline'         000000000000000000000000000000000001100000000000000000000000
'P1201'         000000000000000000000000000000000000000000000000000000000000
'Papyrus'       000000000000000000000000000000000000000000000000000000000000
'Patience'      000000000000000000000000000000000000000000000000000000000000
'Phlei'         000000000000000000000000000000000000000000000000000000000000
'Pine5'         000000000000000000000000000000000000000000000000000000000000
'Pixie'         000000000000000000000000000000000000000000000000000000000000
'Poco6'         000000000000000000000000000000000000000000000000000000000000
'Poushou'       000000000000000000000000000000000000000000000000000000000000
'Predator'      000000000000000000000000000000000000001001000000000000000000
'PrincessTrina' 000000000000000100000000000000100000000000000000000000000000
'REQ1'          000000000000000000000000000000000000000000000000000000000000
'REQ2'          000000000000000000000010000000000000000000000000000000000000
'REQ3'          000000000000000000000000000000000000000000000000000000000000
'RRH1'          000000000000000000000000000000000000000000000000000000000000
'Ramsey'        000000000000000000011000000000000000000000000000000000000000
'RedRock'       000000000000100000000000000000000000000000000000010000000000
'Rey'           000000100000000010000000000000000000000000000000000000000000
'Shyg'          000000000000010000000000000000000000000000000000000000000000
'Soups'         000000000000000000000000000000000000000000000000000000000000
'Sparky'        000000000000000000000000000000000000000000000000000000000000
'Squirty'       000000000000000000000000000000000000000000000000000000000000
'StrepC'        000000000000000000000000000000000000000000000000000000000000
'TG1'           000000000000000000000000000000000000000000000000000000000000
'TJE1'          000000000000000000000000000000000000000000000000000000000000
'TPA2'          000000000000000000000000000000000000000000000000000000000000
'Tank'          000000000000000000000000000000000000000000000000000000000000
'Trike'         000000000000000000000000000000000100000000000000000000000000
'VWB'           000000000000000000000000000000000000000000010000000000000000
'Wildcat'       000000000000000000000000000000000000000000000000000000000000
'Wizzo'         000000010000000000000100000000000000000000000000000000000000
'YDN12'         000000000000000000000000000000000000000000000000000000000000
'mu16'          000000000000000000000000000000000000000000000000000000000000
'pZL12'         000000000000000000000000000000000000000000000000000000000000
'phiAsp2'       000000000000000000000000000000000000000000000000000000000000
'phiHau3'       000000000000000000000000000000000000000000000000000000000000
'phiSASD1'      000000000000000000000000000000000000000000000000000000000000
'phiSAV'        000000000000000000000000000000010000000000000000000000000000

'32HC'          000100000000000000000000000000000000000000000000000000000000
'40AC'          000000000000000000000000000000000000001000000000000000000000
'Abrogate'      000000000000000000000000000000000000000000000000000000000000
'Acadian'       000000000000000000000000000000000010000000000000000000000000
'Alma'          000000000000000000000000000000000000001000000000000000000000
'Amela'         000000000000000000000000000000000000000000000000000000000000
'Amigo'         000000000000000000000000000000000000000000000000000000000000
'ArV2'          000000000000000000000000000000000000001000000000000000000000
'Arbiter'       000000000000000000000000000000000010000000000000000000000000
'Archie'        000000000000000000000000001000000000000000000000100000000000
'Astro'         000000000000000000000000000000000000001000000000000000000000
'Audrey'        000000000000000000000000000000000010000000000000000000000000
'Avani'         000000000000000000000000000000000000000100000000000000000000
'B22'           000000000000000000000000000000000000000000000000000000000000
'B3'            000000000000000000000000000000000000000000000000000000000000
'B5'            000000000000000000000000000000000000000000000000000000000000
'BFK20'         000000000000000000000000000000000000000000000000000000000000
'Bachita'       000000000000000000000000000000000000000000000000000000000000
'Barnyard'      000000000000000000000000010000000000000000000000001000000000
'Benedict'      000000000000000000000000000000000000001000000000000000000000
'Bennie'        000000000000000000000000000000000000000000000000000000000000
'Bernal13'      000000000000000000000000000000000001000001000100000000000000
'Bipper'        000000000000000000000000000100000000000000000000000000000000
'Bongo'         000000000000000000000000000100000000000000000000000000000000
'Brujita'       000000000000001000000000000000000000000000000000000000000000
'CMP1'          000000000000000000000000000000000000000000000000000000000000
'CN1A'          000000000000000000000000000000000000000000000000000000000000
'Catera'        000000000000000000000000000010000100000000000000000000000000
'Charlie'       000000000000001000000000000000000000000000000000000000000000
'Che9c'         000000000000001000000000000000000000000000000000000000000000
'Cheetobro'     000000000000000000000000000000000000000000000000000000000000
'Circum'        000000100000000000000010000000000000000000000000000000000000
'Cooper'        000000000000000000000000000000001010000000000000000000000000
'Corndog'       000000000000000000000000000000000000000000000000000000000000
'Courthouse'    000000000000000000000000000000000000000000000000000000000000
'DS6A'          000000000000000000000000000000000000000000000000000000000000
'DocB7'         000000000000000000000000000000000000000000000000000000000000
'Donovan'       000000000000000000000000000000000000000000000000000000000000
'Dori'          000000000000000000000100000000000010000000000000000000000000
'E3'            000000000000000000000000000000000000000000000000000000000000
'ELB20'         000000000000000000000000000000000000000000000000000000000000
'Eagle'         000000000000000000000000000000000000001000000000000000000000
'EagleEye'      000000000000000000000000000000000000001000000000000000000000
'Erik'          000000000000000000000000000000000000001000000000000000010000
'GMA2'          000000000000000000000000000000000000000000000000000000000000
'GMA3'          000000000000000000000000000000000000000000000000000000000000
'GMA4'          000000000000000000000000000000000000000000000000000000000000
'GMA5'          000000000000000000000000000000000000000000000000000000000000
'GMA6'          000000000000000000000000000000000000000000000000000000000000
'GTE2'          000000000000000000000000000000000000000000000000000000000000
'GTE6'          000000000000000000000000000000000000000000000000000000000000
'GTE8'          000000000000000000000000000000000000000000000000000000000000
'Gaia'          000000000000100000000000000000010000000000000000000010000000
'Galaxy'        000000000000000000000000000000000000000000000000000000000000
'Giles'         000100000000000000000000000000000000000000110000000000000000
'Gladiator'     000000000010000000000000000000000000001000000000000000000000
'Gordon'        000000100000000000000000000000000000000000000000000000000000
'Gumball'       000000000000000000000000000000000000000000000000000100000000
'HINdeR'        000000000000000000000000000000000000001000000000000000000000
'Halo'          000000000000000000000000000000000000000000000000000000000000
'Hawkeye'       000000000000000000100000000000000000000000000000000100000000
'Henry'         000000000000100000000000000000000000000000000000000000000000
'Howe'          000000000000000000000000000000000000000000000000000000000000
'JAWS'          000000000000000000000000000000000000000000000000000000000000
'Jasmine'       000000000000000000000000000000000000000000000000000000000000
'Jawnski'       000000000000000000010000000000000000000000000000000000000000
'Jay2Jay'       000000001000000000000000000000000000000000000000000000000000
'Jolie1'        000000000000000000000000000000000010000000000000000000000000
'Kitkat'        000000000000000000000000000000000000000000000000000000000000
'Lannister'     000000000000000000000000000000000000000000000000000000000000
'Laroye'        000000000000000000000000000000000000000000000000000000000000
'Larva'         010000000000000000000000000000000000000000000000000000000000
'LeBron'        000000000000000000000000000000000000000000000000000000000000
'Luchador'      000000000000000000000000000000000000001000000000000000000000
'Maggie'        000000000000010000000000000000000000000000000000000000000000
'MarQuardt'     000000000000000000000000000000000000001000000000000000000000
'Marvin'        000000000000000000000000010000000000000000000000000000000000
'Min1'          000000000000000000000000000000000000000000000000000000000000
'Monty'         000000000000000000000000000000000000000000000000000000000000
'Muddy'         000000000000000000000000000000000000000000000000000000000000
'Mufasa'        000000000000000000000000000000000000000000000000000000000000
'Myrna'         000000000000000000000000000000000000000000000000000000000000
'Oline'         000000000001000000000000000000000010000000000000000000000000
'P1201'         000000000000000000000000000000000000000000000000000000000000
'Papyrus'       000000000000000000000000000000000000000000000000000000000000
'Patience'      000000000000000000000000000000000000000000000000001000000000
'Phlei'         000000000000000000000000000000000000001000000000000000000000
'Pine5'         000000000000000000000000000000000000000000000000000000000000
'Pixie'         000000000000000000000000100000000000000000000000000000000000
'Poco6'         000000100000000000000000000000000000000000000000000000000000
'Poushou'       000000000000000000000000000000000000000000000000000000000000
'Predator'      000000000000000000000000000000000000000000000000000000000000
'PrincessTrina' 000000000000000000000000000000000000000000000000000000000000
'REQ1'          000000000000000000000000000000000000000000000000000000000000
'REQ2'          000000000000000000000000000000000000000000010000000000000000
'REQ3'          000000000000000000000000000000000000000000000000000000000000
'RRH1'          000000000000000000000000000000000000000000000000000000000000
'Ramsey'        000000000000000000000000000000000000000000000000000000000000
'RedRock'       000000000000000000000000000000000000001000000000000000000000
'Rey'           000000000000000000000001000000000000000000000000000000000000
'Shyg'          000000000000000000000000000000000000000000000000000000000000
'Soups'         000000000000000000000000000000000000001000000000000000000000
'Sparky'        000000000000000000000000000000000000000000000000000000000000
'Squirty'       000000000000000000000000000000000000000000000000000000000000
'StrepC'        000000000000000000000000000000000000000000000000000000000000
'TG1'           000000000000000000000000000000000000000010000000000000000100
'TJE1'          000000000000000000000000000000000000000000000000000000000000
'TPA2'          000000000000000000000000000000000010000000000000000000000000
'Tank'          000000000000000000000000000000000000000000000000000000000000
'Trike'         000000000000000000000000000000000000001000000000000000000000
'VWB'           000000000000000000000000000000000000000000000000000001000000
'Wildcat'       000000000100000000000000000000000000000000000000000000000000
'Wizzo'         000010000000000000000000000000000000000000000000000000000000
'YDN12'         000000000000000100000000000001000000000000000000000000000000
'mu16'          100001000000000000000000000000000000000000000000000000000000
'pZL12'         000000000000000000001000000000000000000000001000000000100000
'phiAsp2'       000000000000000000000000000000000000000000000000000000000000
'phiHau3'       000000000000000000000000000000000000000000000000000000001000
'phiSASD1'      000000000000000000000000000000000000000000000000000000000000
'phiSAV'        000000000000000000000000000000000000000000000000000000000000

'32HC'          000000000000000000000000000000000000000000000000000000000000
'40AC'          000000000000000000000000000000000000000000000000000000000000
'Abrogate'      000000000000000000000000000000000010000000000000000000000000
'Acadian'       000000000000000000000000000000000000000000000000000000000000
'Alma'          000000000000000000000000000000000000000000000000000000000000
'Amela'         000000000000000000000000000000000000000000000000000000000000
'Amigo'         000000000000000000000000000000000000000000000000000100000000
'ArV2'          000000000000000000000000000000000000000000000000000000000000
'Arbiter'       000000000000000000000000000000000000000010000000000000000000
'Archie'        000000000100000000000000000000001000000000000000000000000000
'Astro'         000000000000000000000000000000000000000000000000000000000100
'Audrey'        000000000000000000000000000000000000000000000000000000000000
'Avani'         000000000000000100000000000000000000000000010000000000000000
'B22'           000000000000000000000000000000000000000000000000000000000000
'B3'            000000000000000000000000000000000000000000000000000000000000
'B5'            000000000000000000000000000000000000000000000000000000000000
'BFK20'         000000000000000000000000000000000000000000000000000000000000
'Bachita'       000000000000000000000000000000000000000000000000000000000000
'Barnyard'      000000000000000000000000000000000000000000000000000000000000
'Benedict'      000000000000000000000000000000000000000000000000000000000000
'Bennie'        000000000000000000000000000000000000000000000000000000000000
'Bernal13'      000000000000000000000000000000000000000000000000000000000000
'Bipper'        000000000000000000000000000000000000000000000001000000000000
'Bongo'         000000000000000000000000000000000000000000000000000000000000
'Brujita'       000001010000000000000000000010000000000000000000000000000000
'CMP1'          000000000000000000000000000000000000000000000000000000000000
'CN1A'          000000000000000000000000000000000000000000000000000000000000
'Catera'        000000000001000000000000010000100000000000000000100000000000
'Charlie'       000000000000000000000000000000000000000000000000000000000000
'Che9c'         000000000000000000000000000010000000000000000000000000000000
'Cheetobro'     000000000000000000000000000000000000000000000000000000000000
'Circum'        000000000000000000000000001000000000000000000000011000000000
'Cooper'        000000000000000000000000000000000000000000000000000000000000
'Corndog'       000000000000000000000000000001000000000000000000000000000000
'Courthouse'    000000000000000000000000000000000011000000000000000010001000
'DS6A'          000000000000000000000000000000000001000000000000000000000000
'DocB7'         000000000000000000000000000000000000000000000000000000000000
'Donovan'       000000000000000000000000000000000000000000000000000000000000
'Dori'          000000000000000000000000000000000000000000000000000000000010
'E3'            000000100000000000000000000000100000000000000000000000100001
'ELB20'         000000000000000000000000000000000000000000000000000000000000
'Eagle'         000000000000000000000000000000000000000000000000000000000000
'EagleEye'      000000000000000000000000000000000000000000000000000000000000
'Erik'          000000000000000000000000000000000000000000000000000000000000
'GMA2'          000000000000000000000000000000000000000000000000000000000000
'GMA3'          000000000000000000000000000000000000000000000000000000000000
'GMA4'          000000000000000000000000000000000000000000000000000000000000
'GMA5'          000000000000000000000000000000000000000000000000000000000000
'GMA6'          000000000000000000000000000000000000000000000000000000000000
'GTE2'          000000000000000000000000000000000000000000010000000000000000
'GTE6'          000000000000000000000000000000000000000000000000000000000000
'GTE8'          000000000000000000000000000000000000000000000000000000000000
'Gaia'          000000000000000000000000000000000001000000000000000010001000
'Galaxy'        000000000000000000000000000000000000000000000000000000000000
'Giles'         000000000000000000000000000000000000000000000000000000000000
'Gladiator'     000000000000000000000000000000000000000000000000000000000000
'Gordon'        000000000000000000000000000100000000000000000000011000000000
'Gumball'       000000000000000000000000000000000000000000000000000000000000
'HINdeR'        000000000000000000000000000000000000000000000000000000000100
'Halo'          000000000000000000000000000000000000000000100000000000000000
'Hawkeye'       000000000000000000000000000000000000000000000000100000000000
'Henry'         000000000000000000000000000000000000000000001010000000000000
'Howe'          000000000000000000000000000000000000000000000000000000000000
'JAWS'          000000000000000000000000000000000000000000000000000000000000
'Jasmine'       000000000000000000000000000000000000000000000000000000000000
'Jawnski'       000000000000000000000000000000000000100000000000000000010000
'Jay2Jay'       000000000000000010000000000000000000001000000000000000000000
'Jolie1'        000000000000000000100000000000000000000000000000000000000000
'Kitkat'        000000000000000000000000000000000000000000000000000000000000
'Lannister'     000000000000000000000000000000000000000000000000000000000000
'Laroye'        000000000000001000000000000000000000000000000000000001000000
'Larva'         000000000000000000000000000000000100000000000000000000000000
'LeBron'        000000000100000000000000000000001000000000000000000000000000
'Luchador'      000000000000000000000000000000000000000000000000000000000000
'Maggie'        000000000000000000000000000000000000000000000000000000000000
'MarQuardt'     000000000000000000000000000000000000000000000000000000000000
'Marvin'        000000000000000000000000000000000000000000000000000000000000
'Min1'          000000000000000000000000000000000000000000000000000000000000
'Monty'         000000000000000000000000000000000000000000000000000000000000
'Muddy'         000000000000000000000000000000000000000000000000000000000000
'Mufasa'        000000000000000000000000000000000100000000000000000000000000
'Myrna'         000000000000000000000000000000100000000000000000000000000000
'Oline'         000000000000000000000000000000000000000000000000000000000000
'P1201'         000000000000000000000000000000000000000000000000000000000000
'Papyrus'       000000000000000000000000000000000000000000000000000000000000
'Patience'      000000000000000000000000000000000000000000000000000000000000
'Phlei'         000000000000000000000000000000000000000000000000000000000000
'Pine5'         000000000000000000000000000000000000000000000000000000000000
'Pixie'         000000000000000000000000000000000000000000000000000000000000
'Poco6'         000000000000000000000000000100000000000000000000011000000000
'Poushou'       000000000000000000000000000000000000000000000000000000000000
'Predator'      000000000000000000000000000000000000000000000000000000000000
'PrincessTrina' 000000000000000000000000000000000000000000000000000000000000
'REQ1'          000000000000000000000000000000000000000000000000000000000000
'REQ2'          000000000000000000000000000000000000000000000000000000000000
'REQ3'          000000000000000000000000000000000000000000000000000000000000
'RRH1'          000000000000000000000000000000000000000000000000000000000000
'Ramsey'        000000000000000100000000000010000000000000000000000000000000
'RedRock'       000000000000000000000000000000000000000000000000000000000000
'Rey'           000000000000000000000000000000000000000000000000000000000000
'Shyg'          000000000000000000000000000000000000000000000000000000000000
'Soups'         000000000000000000000000000000000000000000000000000000000000
'Sparky'        000000000000000000000000000000000000000000000000000000000000
'Squirty'       000000000000000100000000000010000000000000000000000000000000
'StrepC'        010000000000000000000000000000000000000000000000000000000000
'TG1'           000000000000000000000000000000000000000000000000000000000000
'TJE1'          000000000000000000000000000000000000000000000000000000000000
'TPA2'          000000000000000000000000000000000000000000000000000000000000
'Tank'          000000000000000000000000000000000000000000000000000000000000
'Trike'         000000000000000000000000000000000000000000000000000000000000
'VWB'           000000000000000000000000000000000000000000000000000000000000
'Wildcat'       000000000000000000000000000000000000000000000000000000000000
'Wizzo'         000000000000000000000000000000000000000000000000000000000000
'YDN12'         000000000010000000000000100000000000000000000100000000000000
'mu16'          000000000000100000000000000000000000010000000000000000000000
'pZL12'         001000000000000000000000000000000000000000000000000000000000
'phiAsp2'       000000000000000000000000000000000000000000000000000000000000
'phiHau3'       000000000000000000000000000000000000000000000000000000000000
'phiSASD1'      000000000000000000000000000000000000000000000000000000000000
'phiSAV'        000000000000000000000100000000000000000000000000000000000000

'32HC'          000000000000000000000000000000000000000000000000000000000000
'40AC'          000000000000000000000000000000000000000000000000000000000000
'Abrogate'      000000000000000000000000000000000000000000000000000000000000
'Acadian'       000000000000000000000000000010000000000000000000000000000000
'Alma'          000000000000000000000000000000000000000000000000000000000100
'Amela'         000000000000000000000000000000000000000000000000000000000000
'Amigo'         000000000000000000000000000000000000000000000000000000000000
'ArV2'          000000000000000000000000000000000000000000000000000000000000
'Arbiter'       000000000000000000000000000000000000000000000000000000000000
'Archie'        000000000000000000000000000000000000000000000000000000000000
'Astro'         000000000000000000000000000000000000000000000000000000000000
'Audrey'        000000000000000000000000000000000000000000000000010000000011
'Avani'         000000000000000000000000000000000000000010000000000000000000
'B22'           000000000000000000000000000000000000000000000000000000000000
'B3'            000000000000000000000000000000000000000000000000000000000000
'B5'            000000000000000000000000000000000000000000000000000000000000
'BFK20'         000000000000000000000000000000000000000000000000000000000000
'Bachita'       000000000000000000000000000000000000000000000000000000000000
'Barnyard'      000000000000000000000001000000000000000000000000000000000000
'Benedict'      000000000000000000000000000000000000000000000000000000000000
'Bennie'        000000000000000000000000000000000000000000000000000000000000
'Bernal13'      000000000000000000000000000000000000000000000000000000000000
'Bipper'        000000000000000000000000000000000000000000000000000000000000
'Bongo'         000000000000000000000000000000000000000000000000000001000000
'Brujita'       000000000000000100000000000000000000000000000000000000000000
'CMP1'          000000000000000000000000000000000000000000000000000000000000
'CN1A'          000000000000000000000000000000000000000000000000000000000000
'Catera'        000000000000000000000000000000000000000001100000100000000000
'Charlie'       010000000000000000000000000000000000100000000000000000000000
'Che9c'         000000000000000000000000000000000000000000000000000000000000
'Cheetobro'     000000000000000000000000000000000000000000000000000000000000
'Circum'        000000000000000000000000000000000000000000000000000000000000
'Cooper'        000001000000000000000100000000000000000000000000000000000000
'Corndog'       000000000000000000000000000001000000010000000000000000000000
'Courthouse'    001000000000000000000000001000000000000000000000000000000000
'DS6A'          000000000000000000000000000000000000000000000000000000000000
'DocB7'         000000000000000000000000000000000000000000000000000000000000
'Donovan'       000000000000000100000000000000000000000000000000000000000000
'Dori'          000000000000000000000000000000000000000000000000000100000000
'E3'            000000000100000000000000000000000010000000000000000000000000
'ELB20'         000000000000000000000000000000000000000000000000000000000000
'Eagle'         000000000000000000000000000000000000000000000000000000000000
'EagleEye'      000000000000000000000000000000000000000000000000000000000100
'Erik'          000000000000000000000000000000000000000000000000000000000000
'GMA2'          000000000000000000000000000000000000000000000000000000000000
'GMA3'          000000000000000000000000000000000000000000000000000000000000
'GMA4'          000000000000000000000000000000000000000000000000000000000000
'GMA5'          000000000000000000000000000000000000000000000000000000000000
'GMA6'          000000000000000000000000000000000000000000000000000000000000
'GTE2'          000000000000000000000000000000000000000000000000000000000000
'GTE6'          000000000000000000000000000000000000000000000000000000000000
'GTE8'          000000000000000000000000000000000000000000000000000000000000
'Gaia'          000000000000000000000000000000000000000000000000000000010000
'Galaxy'        000000000000000000000000000000000000000000000000000000000000
'Giles'         000000000000000000000000000000000000000000000000000000000000
'Gladiator'     000000000000000000000000000000000000000000000000000000000000
'Gordon'        000000000000000000000000000000000000000000000000000000000000
'Gumball'       000000000000000000000000000000000000000000000000000000000000
'HINdeR'        000000000000000000000000000000000000000000000000000000000000
'Halo'          000000000000000000000000000000000000000000000000000000000000
'Hawkeye'       000000000000000000000000000000000000000000000000000000000000
'Henry'         000000000001000001000000000000000000000000000000000000000000
'Howe'          000000000000000000000000000000000000000000000000000000000000
'JAWS'          000000000000000000000000000000000000000000000000000000000000
'Jasmine'       000000000000000000000000000000000000000000000000000000000000
'Jawnski'       000000000000000000000000000000000000000000000000000000000000
'Jay2Jay'       000000000000000000000000000000000000000000000000000000000000
'Jolie1'        000000000000000000000000000000000000000000000000000000000000
'Kitkat'        000000000000000000000000000000000000000000000000000000000000
'Lannister'     000000000000000000000000000000000000000000000000000000000000
'Laroye'        000000000000000000000000000000000000000000000000000000000000
'Larva'         000000000000000000000000000000000000000000000100000000000000
'LeBron'        000000000000000000000000000000000000000000000000000000010000
'Luchador'      000000000000000000000000000000000000000000000000000000000000
'Maggie'        000000000000000000000000000000000000000000000000000000000000
'MarQuardt'     000000000000000000000000000000000000000000000000000000000000
'Marvin'        000000000000000000000000010000000000000000000000000001000000
'Min1'          000000000000000000000000000000000000000000000000000000000000
'Monty'         000000000000000000000000000000000000000000000000000000000000
'Muddy'         000000000000000000000000000000000000000000000000000000000000
'Mufasa'        000000000000000000000000000000000000000000000000000000000000
'Myrna'         000110000000000000000000000000000000000000100000000000100000
'Oline'         000000000000000000100000000000000000000000000000000000000000
'P1201'         000000000000000000000000000000000000000000000000000000000000
'Papyrus'       000000000000000000000000000000000000001000000000000001000000
'Patience'      000000000000000000000001000000000000000000000000000000000000
'Phlei'         000000000000000000000000000000000000000000000000000000000000
'Pine5'         000000000000000000000000000000000000000000000000000000000000
'Pixie'         000000000000000000000000000000000000000000000000000000000000
'Poco6'         000000000000000000000000000000000000000000000000000000000000
'Poushou'       000000000000000000000000000000000000000000000000000000000000
'Predator'      000000000000000000000001000000000001000000000000000000000000
'PrincessTrina' 000000000000000000000000000000000000000000000000000000000000
'REQ1'          000000000000000000000000000000000000000000000000000001000000
'REQ2'          000000000000000000000000000000000000000000000000000000000000
'REQ3'          000000000000000000000000000000000000000000000000000000000000
'RRH1'          000000000000000000000000000000000000000000000000000000000000
'Ramsey'        000000000000000000000000000000000000000000000000000000000000
'RedRock'       000000000000000000000000000000000000000000000000000000000000
'Rey'           000000000000000000000000000000000000000000000000000001000000
'Shyg'          000000000000000000000000000000000000000000000000000000000000
'Soups'         000000000000000000000000000000000000000000000000000000000000
'Sparky'        000000000000000000000000000000000000000000000000000000000000
'Squirty'       000000000000000000000000000000000000000000000000000000000000
'StrepC'        000000010000000000000000000000000000000000000000000000000000
'TG1'           000000000000000000001000000000000000000000000000000000000000
'TJE1'          000000000000000000000000000000000000000000000000000000000000
'TPA2'          000000000000000000000000000000000000000000000000000000000000
'Tank'          000000000000000000000000000000000000000000000000000000000000
'Trike'         000000000000000000000000000000000000000000000000000000000000
'VWB'           000000000000010000010000000000000000000100000000000000000000
'Wildcat'       000000000000000010000000000000000000000000001000000000000000
'Wizzo'         000000000000001000000000000000100000000000000000000000000000
'YDN12'         000000000010000000000000000000000000000000000000000000000000
'mu16'          000000000000010000000000000000000000000000000000000000000000
'pZL12'         000000100000000000000000000000000100000000000000000000000000
'phiAsp2'       000000000000000000000000000000000000000000000000000000000000
'phiHau3'       000000000000000000000000000000000000000000000000000000000000
'phiSASD1'      000000000000000000000000000000000000000000000000000000000000
'phiSAV'        000000000000000000000000000000000000000000000000000000000000

'32HC'          000000000000000000000000000000000000000000000000000000000000
'40AC'          000000000000000000000000000000000000000000000000000000000000
'Abrogate'      000000000000000000000000000000000000000000000000000000000000
'Acadian'       000000000000000000000000000000000000000000000000000000000000
'Alma'          000000000000000000000000000000000000000000000000000000000000
'Amela'         000000000000000000000000000000000000000000000000000000000000
'Amigo'         000000000000000000000000000000000000000000000000000000000000
'ArV2'          000000000000000000000000000000000000000000000000000000000000
'Arbiter'       010000000000000000000000000000000000000000000000000000000000
'Archie'        000000010000000000000000000000000000000000000000000100010000
'Astro'         000000000000000010000000000000000000000000000000000000000000
'Audrey'        000000000000000000000000000000000000000000000000000000000000
'Avani'         000000000000000000000000000000000000000000000000000000000000
'B22'           000000000000000000000000000000000000000000000000000000000000
'B3'            000000000000000000000000000000000000000000000000000000000000
'B5'            000000000000000000000000000000000000000000000000000000000000
'BFK20'         000000000000000000000000000000000000000000000000000000000000
'Bachita'       000000000000000000000000000000000000000000000000000000000000
'Barnyard'      000000000000000000000000000000000000000000000000000000000000
'Benedict'      000000000000000000000000000000000000000000000000100000000000
'Bennie'        000000000000000000000000000000000000000000000000000000000000
'Bernal13'      000000000000000000000000000000000000000000000000000000000000
'Bipper'        000000000000000000000000000000000000000000000000000000000000
'Bongo'         000000000000000000000000000000000000000000000000000100000000
'Brujita'       000000000000000000000000000000000000000000000000000000000000
'CMP1'          000000000000000000000000000000000000000000000000000000000000
'CN1A'          000000000000000000000000000000000000000000000000000000000000
'Catera'        000000000000000000000000000000000000000000000000000000000000
'Charlie'       000000000000000000000000001000000000000000000000000000000000
'Che9c'         000000000000000000000000000000000000000000000000000000000000
'Cheetobro'     000000000000000000000000000000000001000000000000000000000000
'Circum'        000000000000000000000000000000000000000000000100000000000000
'Cooper'        000000000000000000000000000000000000000000000000000000000000
'Corndog'       000000000000000000000000000000000000000000000000000000000000
'Courthouse'    001000001000000000000000000000000000000000100000010000001000
'DS6A'          000000000000000000000000000000000000000000000000000000000100
'DocB7'         000000000000000000000000000000000000000000000000000000000000
'Donovan'       000000100000000000000000000000000000000000000000000000000000
'Dori'          100000000000000000000000000000000000000000000000000000000000
'E3'            000000000000000000000000000000000000000010000000000000000000
'ELB20'         000000000000000000000000000000000000000000000000000000000000
'Eagle'         000000000000000000000000000000000000000000000000000000000000
'EagleEye'      000000000000000000000000000000000000000000000000000000000000
'Erik'          000000000000000000000000000000000000000000000000000000000000
'GMA2'          000000000000000000000000000000000000000000000000000000000000
'GMA3'          000000000000000000000000000000000000000000000000000000000000
'GMA4'          000000000000000000000000000000000000000000000000000000000000
'GMA5'          000000000000000000000000000000000000000000000000000000000000
'GMA6'          000000000000000000000000000000000000000000000000000000000000
'GTE2'          000000000000000000000000000000000000000000000000000000000000
'GTE6'          000000000000000000000000000000000000000000000000000000000000
'GTE8'          000000000000000000000000000000000000000000000000000000000000
'Gaia'          000000000000000000000000000000000000000000100000000000001100
'Galaxy'        000000000000000000000000000000000000000000000000000000000000
'Giles'         000000000000000000000000000000000000000000000000000000000000
'Gladiator'     000000000000000000000000000000000000000000000000000000000000
'Gordon'        000000000000000000000000000000000000000000000000000000000000
'Gumball'       000000000000000000000000000000001000000000000010000000000000
'HINdeR'        000000000000000000000000000000000000000000000000000000000000
'Halo'          000000000000000000000000000000000000000000000000000000000000
'Hawkeye'       000000000000000000000000000000000000000000000010000000000000
'Henry'         000000010000000000000000000000000000000000000000000000000000
'Howe'          000000000000000000000000000000000000000000000000000000000000
'JAWS'          000000000000001000000000000000000000000000000000000000000000
'Jasmine'       000000000000000000000000000000000000000000000000000000000000
'Jawnski'       000000000000000000000000000000000100000000000000000000000000
'Jay2Jay'       000000000000000000000000000001000000010000001000000000000000
'Jolie1'        000000000000000000000000000000000000000000000000000000000000
'Kitkat'        000000000000000000000000000000000000000000000000000000000000
'Lannister'     000000000000000000000000000000000000000000000000000000000000
'Laroye'        000000000000000000000001100000000000000001000000000000000000
'Larva'         000000000000000000000000000000000000000000000000000000000000
'LeBron'        000000010000000000000000000000000000000000000000000100010000
'Luchador'      000000000000000000000000000000000000000000000000000000000000
'Maggie'        000000000010000000000000000000000000000000000000000000000000
'MarQuardt'     000000000000000000000000000000000000000000000000000000000000
'Marvin'        000100000000000000000000000000000000000000000000000000000000
'Min1'          000000000000000000000000000000000000000000000000000000000000
'Monty'         000000000000000000000000000000000000000000000000000000000000
'Muddy'         000000000000000000000000000000000000000000000000000000000000
'Mufasa'        000000000000000000000000000000000000000000000000000000000000
'Myrna'         000000000000000000000000000000000000000000000000000000000001
'Oline'         000000000000000000000000000000000000000000000000000000000000
'P1201'         000000000000000000000000000000000000000000000000000000000000
'Papyrus'       000000000000000000010000000000000000000000000000000010000000
'Patience'      000000000000000000000000000000000000000000000000000000000000
'Phlei'         000000000000000000000000000000000000000000000000000000000000
'Pine5'         000000000000000000000000000000000000000000000000000000000000
'Pixie'         000000000000000000000000000000000000000000000000000000000000
'Poco6'         000000000000000000000000000000000000000000000000000000000000
'Poushou'       000000000000000000000000000000000000000000000001000000000000
'Predator'      000001000000000000000000000000000000000000010000000000000000
'PrincessTrina' 000000000000000000000000000000000000000000000000000000000000
'REQ1'          000000000000000000000000000000000000000000000000000000000000
'REQ2'          000000000000000000000000000000000000000000000000000000000000
'REQ3'          000000000000000000000000000000000000000000000000000000000000
'RRH1'          000000000000000000000000000000000000000000000000000000000000
'Ramsey'        000000000000000000000000000000000000000000000000000000000000
'RedRock'       000000000000000000000000000000000000000000000000000000000000
'Rey'           000000000000000000000100000000000000000000000000000100000000
'Shyg'          000000000000000000000000000000000000000000000000000000000000
'Soups'         000000000000000000000000000000000000000000000000000000000000
'Sparky'        000010000000000000000000000000000000100000000000000000000100
'Squirty'       000000000000000000000000000010000000000000000000000000000000
'StrepC'        000000000000000000000000000000000000000000000000000000000000
'TG1'           000000000000000000000000000000000000000000000000001000000000
'TJE1'          000000000000000000000000000000000000000000000000000000000000
'TPA2'          000000000000000000000000000000000000000000000000000000000000
'Tank'          000000000000000000000000000000000000000000000000000000000000
'Trike'         000000000000000000000000000000000000000000000000000000000000
'VWB'           000000000000000000000000000000000000000000000000000000000000
'Wildcat'       000000000000000000000000000000000000000000000000000100000000
'Wizzo'         000000000000000000000000000000000000000000000000000000000000
'YDN12'         000000000000000000000000000000000000000000000000000000000000
'mu16'          000000000000000000000000000000000000000000000000000000000000
'pZL12'         000000000000000000000000000000000000000000000000000000000000
'phiAsp2'       000000000000000000000000000000000000000000000000000000000000
'phiHau3'       000000000000000000100000000000000000000000000000000000000000
'phiSASD1'      000000000000000000000000000000000000000000000000000000000000
'phiSAV'        000000000000000000000000000000000000000000000000000000000000

'32HC'          000000000000000000000000000000000000000000000000000000000000
'40AC'          000000000000000000000000000000000000000000000000000000000000
'Abrogate'      000000000000000000000000001000000000000000000000000000000010
'Acadian'       100000000000000000000001000000000000000000000000000100000000
'Alma'          000000000000000000000000000000000000000000000000000000000000
'Amela'         000000000000000000000000000000000000000000000000000000000000
'Amigo'         000000010000000000000000000000000000000000000000000000000000
'ArV2'          000000000000000000000000000000000000000000000000000000000000
'Arbiter'       000000000000000000000000000000000000000000100000000100000000
'Archie'        010000000000000000000000000000000000000000000000000000010000
'Astro'         000000000000000000000000000000000000000000000000000000000000
'Audrey'        000000000000000000000000000000000000000000000000000100000000
'Avani'         000000000000000000000000000000000000000000000000000000000001
'B22'           000000000000000000000000000000000000000000000000000000000000
'B3'            000000000000000000000000000000000000000000000000000000000000
'B5'            000000000000000000000000000000000000000000000000000000000000
'BFK20'         000000000000000000000000000000000000000000000000000000000000
'Bachita'       000000000000000000000000000000000000000000000000000000000000
'Barnyard'      000001000000000010000000000000000000000000000010000000000000
'Benedict'      000000000000000000000000000000000000000000000000000000000000
'Bennie'        000000000000000000000000000000000000000000000000000000000000
'Bernal13'      000000000000000000000000000000000000000000000100000000000000
'Bipper'        000000000000000000000000000000000000000000000000000000000000
'Bongo'         000000000000000000000000000000000000000000000000000000000000
'Brujita'       000000000000000100000000000000000000000000000000000000000001
'CMP1'          000000000000000000000000000000000000000000000000000000000000
'CN1A'          000000000000000000000000000000000000000000000000000000000000
'Catera'        000000000000000000000000000000000000000000000000000000100000
'Charlie'       000000000000000000000000000000000000000000000000000000000000
'Che9c'         000000000000000000100000000000000000000000000000000000000000
'Cheetobro'     000000000000000000000000000000000000000000010000000000000000
'Circum'        000000000000000000001000000010000000000000000000000000000000
'Cooper'        000000000000000000000001000000000000000000000000000100000000
'Corndog'       000000000000000000000000000000000000000000000000000000000001
'Courthouse'    010000000000001000000000000000000000000001000000000000000000
'DS6A'          000000000000000000000000000000000100000000000000000000000000
'DocB7'         000000000000000000000000000000000000000000000000000000000000
'Donovan'       000000000000000000000000000000000000000000000000000000000000
'Dori'          000000000000000000000000000000000010000000000000000100000000
'E3'            000000000000000000010000000000011000000000000000000000000000
'ELB20'         000000000000000000000000000000000000000000000000000000000000
'Eagle'         000000000000000000000000000000000000000000000000000000000000
'EagleEye'      000000000000000000000000000000000000000000000000000000000000
'Erik'          000000000100000000000000000000000000000000000000000000000000
'GMA2'          000000000000000000000000000000000000000000000000000000000000
'GMA3'          000000000000000000000000000000000000000000000000000000000000
'GMA4'          000000000000000000000000000000000000000000000000000000000010
'GMA5'          000000000000000000000000000000000000000000000000000000000000
'GMA6'          000000000000000000000000000000000000000000000000000000000000
'GTE2'          000000000000000000000000000000000000000000000000000000000000
'GTE6'          000000000000000000000000000000000000000000000000000000000000
'GTE8'          000000000000000000000000000000000000000000000000000000000000
'Gaia'          010000000000000000000000000000000000000000000000000000000000
'Galaxy'        000000000000000000000000000000000000000000000000000000000000
'Giles'         000000000000000000000000000000000000000000000000000000000000
'Gladiator'     000000000000000000000000000000000000000000000000000000000000
'Gordon'        000000000000000000000000000000000000000000000000000000000000
'Gumball'       000000000000000000000000000001000000000000000000000000000000
'HINdeR'        000000000000000000000000000000000000000000000000000000000000
'Halo'          000000000000000000000000000000000000000000000000000000000001
'Hawkeye'       000000000000000000000000000000000000000000000000000000000000
'Henry'         010000000000000000000000000000000000000100000000000000011000
'Howe'          000000000000000000000000000000000000000000000000000000000000
'JAWS'          000000001000000000000000000000000000000000000000000000000000
'Jasmine'       000000000000000000000000000000000000000000000000000000000000
'Jawnski'       000000000000000000000000000000000000000000000000000000000000
'Jay2Jay'       000000000000000000000000000000000000000000000000000000000000
'Jolie1'        000000000000000000000000000000000000000000000000000100000000
'Kitkat'        000000000000000000000000000000000000000000000000000000000000
'Lannister'     000000000000000000000000000000000000000000000000000000000000
'Laroye'        000000000000000000000000000000000000000000000000000000000000
'Larva'         000000000000000000000000000000000000000000000000000000000000
'LeBron'        010000000000000000000000000000000000000010000000000000010000
'Luchador'      000000000000000000000000000000000000000000000000000000000000
'Maggie'        000000000000000000000000000000000000000000000000000000000000
'MarQuardt'     000000000000000000000000000000000000000000000000000000000000
'Marvin'        000000000000000000000000000000000000000000000000000001000000
'Min1'          000000000000000000000000000000000000000000000000000000000000
'Monty'         000000000000000000000000000000000000000000000000000000000000
'Muddy'         000000000000000000000000000000000000001000000000000000000000
'Mufasa'        000000000000000000000000000000000000000000000000000000000000
'Myrna'         001000000000000000000000000000000000000000000000000000100000
'Oline'         000000000000000000000000000000000000000000000000000100000000
'P1201'         000000000000000000000000000000000000000000000000000000000000
'Papyrus'       000000000000000000000000000000000000000000000000000000000000
'Patience'      000000000000010000000000000000000000000000000010000000000000
'Phlei'         000000000000000000000000000000000000000000000000000000000000
'Pine5'         000000100000000000000000000000000000000000000000000000000000
'Pixie'         000000000000000000000000000000000000000000000000000000000000
'Poco6'         000000000000000000000000000000000000000000000000000000000000
'Poushou'       000000000000000000000000000000000000000000000000000000000000
'Predator'      000000000000000000000000000000000000000000000010000000000000
'PrincessTrina' 000000000000000000000000000000000000000000000000000000000000
'REQ1'          000000000000000000000000000000000000000000000000000000000000
'REQ2'          000000000000000000000000000000000000000000000000000000000000
'REQ3'          000000000000000000000000000000000000000000000000000000000000
'RRH1'          000000000000000000000000000000000000000000000000000000000000
'Ramsey'        000000000000000000000000000000000000000000000000000000000000
'RedRock'       000000000000000000000000000000100000000000000000000000000000
'Rey'           000000000000000000000000000000000000000000000000000000000000
'Shyg'          000000000000000000000000000000000000000000000000000000000000
'Soups'         000000000000000000000000000000000000000000000000000000000000
'Sparky'        000000000000000000000000000000000000000000000000000000000000
'Squirty'       000000000000000000000000000000000000000000000000000000000000
'StrepC'        000000000000000000000000000000000000000000000000000000000000
'TG1'           000000000000000000000000000000000000000000000000000000000000
'TJE1'          000000000000000000000000000000000000000000000000000000000000
'TPA2'          000000000000000000000000000000000000000000000000000100000000
'Tank'          000000000000000000000000000000000000000000000000000000000000
'Trike'         000000000000000000000000000000000000000000000000000000000000
'VWB'           000000000000000000000000000000000000000000000000000000000000
'Wildcat'       000000000000000000000000000000000000000000000000000000000000
'Wizzo'         000000000000000000000000000000000000000000000000000000000000
'YDN12'         000000000000000000000000000000000000000000000000000000000000
'mu16'          000000000000000000000000000000000000000000000000010010000000
'pZL12'         000000000000000000000000000000000000000000000000100000000000
'phiAsp2'       000000000000000000000000000000000000000000000000000000000000
'phiHau3'       000000000000000000000000000000000000000000000000000000000000
'phiSASD1'      000000100010000000000000000000000000000000000000000000000000
'phiSAV'        000000000000000000000000000000000000000000000000000000000000

'32HC'          000000000000000000000000000000000000000000000000000000000000
'40AC'          000000000000000000000000000000000000000000000000000000000000
'Abrogate'      000000000000000000000000000010000000000000000000000000000000
'Acadian'       000000000000000000000000000000000000000000000000000000000000
'Alma'          000000000000000000000000000000000000000000000000000000000000
'Amela'         000000000000000000000000000000000000000000000000000000000000
'Amigo'         000000000000000000000000000000000000000000000000000000000000
'ArV2'          000000000000000000000000000000000000000000010000000000000000
'Arbiter'       000000000000000000000000000000000000000000000000000000000000
'Archie'        000000000000000000100000000000000000000000000000000000000000
'Astro'         000000000000000000000000000000000000000000000000010000000000
'Audrey'        000000000000000000000000001000001000000000000000000000000000
'Avani'         000000000000000000000000100000000000000000000000000100010000
'B22'           000000000000000000000000000000000000000000000000000000000000
'B3'            000000000000000000000000000000000000000000000000000000000000
'B5'            000000000000000000000000000000000000000000000000000000000000
'BFK20'         000000000000000000000000000000000000000000000000000000000000
'Bachita'       000000000000000000000000000000000000000000000000000000000000
'Barnyard'      000000000000000000000000000000000000100000000000000000000000
'Benedict'      000000000000000000000100000000000000000000000000010000000000
'Bennie'        000000000000000000000000000000000000000000000000000010000000
'Bernal13'      000000000000100000000000000000000000000000000000000000000000
'Bipper'        000000000000000000000000000000000000000000000000000000000000
'Bongo'         000000000000000000000000000000000000000000000000001000000000
'Brujita'       000100000000000000000000000000000000000000000000000000000000
'CMP1'          000000000000000000000000000000000000000000000000000000000000
'CN1A'          000000000000000000000000000000000000000000000000000000000000
'Catera'        000000000000000000000000000000010000000000000000000000010000
'Charlie'       000000000000000000000100000000000000000000000000000000000000
'Che9c'         000000010000000000001000000000000000000000000000000000000000
'Cheetobro'     000000000000000000000000000000000000000000000000000000000000
'Circum'        000000000000000000000000000000000000000100000000000000000000
'Cooper'        000000000000000000000000000000000000000000000000000000000000
'Corndog'       010100000000000000000000000000000000000000000000000000000000
'Courthouse'    000000000000000100000001000000000010000000000100000000000000
'DS6A'          000000000000000000000000000000000000000010000010000000010000
'DocB7'         000000000000000000000000000000000000000000000000000000000000
'Donovan'       000000000000000000000000000000000000000000000000000000000000
'Dori'          000000000000000000000000000000000000000000000000000001001000
'E3'            000000000000010000000000000000100000010000001000000000000000
'ELB20'         000000000000000000000000000000000100000000000000000000000000
'Eagle'         000000000000000000000000000000000000000000000000000000000000
'EagleEye'      000000000000000000000000000000000000000000000000000000000000
'Erik'          000000000000000000000000000000000000000000000000000000000000
'GMA2'          000000000000000000000000000000000000000000000000000000000000
'GMA3'          000000000000000000000000000000000000000000000000000000000000
'GMA4'          000000000000000000000000000000000000000000000000000000000000
'GMA5'          000000000000000000000000000000000000000000000000000000000000
'GMA6'          000000000000000000000000000000000000000000000000000000000000
'GTE2'          000000000100000000000000000000000000000000000000000000000000
'GTE6'          000000000000000000000000000000000000000000000000000000000000
'GTE8'          000000000000000000000000000000000000000000000000000000000000
'Gaia'          000000000000000000000000000000000000000000000000000000000000
'Galaxy'        000000000000000000000000000000000000000000000000000000000000
'Giles'         000000000000000000000000000000000000000000000000000000000000
'Gladiator'     000000000000000000000000000000000000000000000000000000000000
'Gordon'        000000000000000000000000000000000000000000000000000000000000
'Gumball'       000000000000000000000010000000000000000000000000000000000000
'HINdeR'        000000000000000000000000000000000000000000000000000000000000
'Halo'          000000000000000000000000000000000000000000000000000000000000
'Hawkeye'       000000000000000000000010000000000000000000000000000000000000
'Henry'         000000000000000000000000010000000000000000100000000000000000
'Howe'          000000000000000000000000000000000000000000000000000000000000
'JAWS'          000000000001000000000000000000000000000000000000000000000000
'Jasmine'       000000000000000000000000000000000000000000000000000000000000
'Jawnski'       000000000000000000000000000000000000000000000000000000000000
'Jay2Jay'       000000000000000010010000000100000000000000000000000000000000
'Jolie1'        000000000000000000000000000000000000000000000000000000000000
'Kitkat'        000000000000000000000000000000000000000000000000000000000000
'Lannister'     000000000000000000000000000000000000000000000000000000000000
'Laroye'        000000000000000000000000000000000000000000000000000000000000
'Larva'         000000000000000000000000000000000000000000000000000000000000
'LeBron'        000000000000000000000000000000000000000000000000000000000000
'Luchador'      000000000000000000000000000000000000000000000000000000000000
'Maggie'        000000000000000000000000000000000000000000000000000000000000
'MarQuardt'     000000000000000000000000000000000000000000000000000000000000
'Marvin'        000000000000000000000000000000000000000000000000000100100000
'Min1'          000000000000000000000000000000000000000000000000000000000000
'Monty'         000000000000000000000000000000000000000000000000000000000000
'Muddy'         000000000100000000000000000000000000000000000000000000000000
'Mufasa'        000000000000000000000000000000000000000000000000000000000000
'Myrna'         000000001000000000000000000000000000000000000000000000000000
'Oline'         000001000000000000000000000000000000000000000000000000000000
'P1201'         000000000000000000000000000000000000000000000000000000000000
'Papyrus'       000000100000000000000000000000000000000000000000000000000000
'Patience'      000010000000000000000000000000000000000000000000000000000000
'Phlei'         000000000000000000000000000000000000000000000000000000000000
'Pine5'         000000000000000000000000000000000000000000000000000000000000
'Pixie'         000000000000000000000000000000000000000000000000000000000000
'Poco6'         000000000000000000000000000000000000000000000000000000000000
'Poushou'       000000000000000000000000000000000000001000000000000000000000
'Predator'      000000000000000000000000000000000000000000000000000000000000
'PrincessTrina' 000000000000000000000000000000000000000000000000000000000000
'REQ1'          000000000000000000000000000000000000000000000000000000000000
'REQ2'          000000000000000000000000000000000000000000000000000000000000
'REQ3'          000000000000000000000000000000000000000000000000000000000000
'RRH1'          000000000000000000000000000000000000000000000000000000000000
'Ramsey'        000000000000000000000000000000000000000000000000000000000000
'RedRock'       000000000000000000000000000000000000000000000000000000000000
'Rey'           000000000000000000000000000000000000000001000000001000000001
'Shyg'          000000000000000000000000000000000000000000000000000000000000
'Soups'         000000000000000000000000000000000000000000000000000000000000
'Sparky'        000000000000000000000000000000000000000000000000000000000000
'Squirty'       000000000000000000000100000000000000000000000000000000000000
'StrepC'        000000000000000000000000000000000000000000000000000000000000
'TG1'           000000000000000000000000000000000000000000000000000000000000
'TJE1'          000000000000000000000000000000000000000000000000000000000000
'TPA2'          000000000000000000000000000000000000000000000000000000000000
'Tank'          000000000000000000000000000000000000000000000000000000000000
'Trike'         000000000000000000000000000000000000000000000000000000000000
'VWB'           000000000000000000000000000000000000000000000000000000100000
'Wildcat'       000000000000000000000000000000000001000000000000001000010000
'Wizzo'         000000000000000000000000000000000000000000000000000000000000
'YDN12'         000000000000000000000000000000000000000000000000000000000000
'mu16'          000000000000000000000000000000000000000000000000000000000000
'pZL12'         000000000000000000000000000000000000000000000000000000000000
'phiAsp2'       000000000000000000000000000000000000000000000000000000000000
'phiHau3'       000000000000000000000000000000000000000000000000000000000000
'phiSASD1'      000000000000000000000000000000000000000000000000000000000000
'phiSAV'        000000000000000000000000000000000000000000000000000000000000

'32HC'          000000000000000000000000000000000000000000000000000000000000
'40AC'          000000000000000000000000000000000100010000000000000000000000
'Abrogate'      000000000000000000000000000000000000100000000000000000000000
'Acadian'       000000000000000000000000000000000000000000000000000000001000
'Alma'          000000000000000000000000000000000000000000000000000000000000
'Amela'         000000000000000000000000000000000000000000000000000000000000
'Amigo'         000000000000000000000000000000000000000000000000000000000000
'ArV2'          000000000000000000000010000000000000000000000000000000000000
'Arbiter'       000000000000000000000000000000000000000000000000000000001000
'Archie'        000000000000000000000000000000000000000000000000000000000000
'Astro'         000000000000000000000000000000000000000000000000000000000000
'Audrey'        000000000000000000000000000000000000000000000000000000001000
'Avani'         000000000000000000000000000000000000000000000100000000000000
'B22'           000000000000000000000000000000000000000000000000000000000000
'B3'            000000000000000000000000000000000000000000000000000000000000
'B5'            000000000000000000000000000000000000000000000000000000000000
'BFK20'         000000000000000000000000000000000000000000000000000000000000
'Bachita'       000000000000000000000000000000000000000000000000000000000000
'Barnyard'      000000000000000000000000000000000000001000000000000000000000
'Benedict'      000000000000000000000000000000000000000000000000000000000000
'Bennie'        000010000000000000000000000000000000000000010000000000000000
'Bernal13'      000000000000000000000000000000000000000000000000000000000010
'Bipper'        000000000000000000000000000000000000000000000000000000000000
'Bongo'         000000000000000000000000000000000000000000000000000000000100
'Brujita'       000000000000000000000000000000000000000000000000000000000000
'CMP1'          000000000000000000000000000000000000000000000000000000000000
'CN1A'          000000000000000000000000000000000000000000000000000000000000
'Catera'        000000000000000000000000000000001000000000000000000000000000
'Charlie'       000000000000000000000000000000000000000000000000000000000000
'Che9c'         000000000000000000000000000000000000000000000000000000000000
'Cheetobro'     000000000000000000000000000000000000000000000000000000000000
'Circum'        000100000000000000111000000000000000000010100000000000000000
'Cooper'        100000000000000000000000000000000000000000000000000000001000
'Corndog'       000000000000000000000000001000000000000000000000000000000000
'Courthouse'    000000000000001000000000000000000000000000000000000000000000
'DS6A'          000000010000000000000101000000000000000000000000100000000000
'DocB7'         000000000000000000000000000000000000000000000000000000000000
'Donovan'       000000000100000000000000000000000000000000000000000000000000
'Dori'          000000000000000000000000000000000000000000000000000000001000
'E3'            000000000000000000000000000000000000000001000000000000000000
'ELB20'         000000100000000000000000000000000000000000000000000000000000
'Eagle'         000000000000000000000000000000000000000000000000000000000000
'EagleEye'      000000000000000000000000000000000000000000000000000000000000
'Erik'          000000000000000000000000000000000010000000000000000000000000
'GMA2'          000000000000000000000000000000000000000000000000000000000000
'GMA3'          000000000000000000000000000000000000000000000000000000000000
'GMA4'          000000000000000000000000000000000000000000000000000000000000
'GMA5'          000000000000000000000000000000000000000000000000000000000000
'GMA6'          000000000000000000000000000000000000000000000000000000000000
'GTE2'          000000000000000000000000000000000000000000000000000000000000
'GTE6'          000000000000000000000000000000000000000000000000000000000000
'GTE8'          000000000000000000000000000000000000000000000000000000000000
'Gaia'          000000010000000000000000000000000000000000000000000000000000
'Galaxy'        000000000000000000000000000000000000000000000000000000000000
'Giles'         000000000000000000000000000000000000000000000000010000100000
'Gladiator'     000000000000000000000000000000000000000000000000000000000000
'Gordon'        000000000000000000000000000000000000000000000000000000000000
'Gumball'       000000000000000000000000000001000000000000000000000010000000
'HINdeR'        000000000000000000000000000000000000000000000000000000000000
'Halo'          000000000000000000000000000000000000000000000000000000100000
'Hawkeye'       000000000000000000000000000000000000000100000000000010000000
'Henry'         000000000000000000000000000000000000000000000000000000000000
'Howe'          000000000000000000000000000000000000000000000000000000000000
'JAWS'          000000001000000000000000000000000000000000000000000000000000
'Jasmine'       000000000000000000000000000000000000000000000000000000000000
'Jawnski'       000000000000000000000000000000000000000000000000000000000000
'Jay2Jay'       011000000000000000000000000000000000000000000010000000000000
'Jolie1'        000000000000000000000000000000000000000000000000000000001000
'Kitkat'        000000000000000000000000000000000000000000000000000000000000
'Lannister'     000000000000000000000000000000000000000000000000000000000000
'Laroye'        000000000000000000000000000000000000000000000000000000000000
'Larva'         000000000000000000000000000000000000000000000000000000000000
'LeBron'        000000000000000000000000100000000000000000000000000000000000
'Luchador'      000000000000000000000000000000000000010000000000000000000000
'Maggie'        000000000000000000000000000000000000000000000000000000000000
'MarQuardt'     000000000000000000000000000000000000000000000000000000000000
'Marvin'        000000000000000000000000000000000000000000000000000000000000
'Min1'          000000000000000000000000000000000000000000000000000000000000
'Monty'         000000000000000000000000000000000000000000000000000000000000
'Muddy'         000000000000000000000000000000000000000000000000000000000000
'Mufasa'        000000000000000000000000000000000000000000000000000000000000
'Myrna'         000000000000000000000000000000000000000000000000000000000000
'Oline'         000000000000000000000000000000000000000000000000000001011000
'P1201'         000000000000000000000000000000000000000000000000000000000000
'Papyrus'       000000000000000000000000000000000000000000000000000100000000
'Patience'      000000000000000000000000000000000000000000000000000000000000
'Phlei'         000000000000000000000000000000000000000000000000000000000000
'Pine5'         000000000000000000000000000000000000000000000000000000000000
'Pixie'         000000001000000000000000000000000000000000000000000000000000
'Poco6'         000000000000000000000000000000000000000000000000000000000000
'Poushou'       000000000000000000000000000000000000000000000000000000000000
'Predator'      000000000000010000000000000000000000000000000000000000000000
'PrincessTrina' 000000000000000000000000000000000000000000000000000000000000
'REQ1'          000000000000000000000000000000000000000000000000000000000000
'REQ2'          000000000000000000000000000000000000000000000000000000000000
'REQ3'          000000000000000000000000000000000000000000000000000000000000
'RRH1'          000000000000000000000000000000000000000000000000000000000000
'Ramsey'        000000010000000000000000000000000000000000000000000000000000
'RedRock'       000000000000000000000000000000000000010000000000000000000000
'Rey'           000000010000000000000000000000000000000000000000000000000100
'Shyg'          000000000000000000000000000000000000000000000000000000000000
'Soups'         000000000000000000000000000000000000000000000000000000000000
'Sparky'        000000000000000000000000000000000000000000000000000000000000
'Squirty'       000000000000000000000000000000000000000000000000000000000000
'StrepC'        000000000000000000000000000000000000000000000000000000000000
'TG1'           000000000001000000000000000000000000000000000000000000000000
'TJE1'          000000000000000000000000000000000000000000000000000000000000
'TPA2'          000000000000000000000000000000000000000000000000000000000000
'Tank'          000000000000000000000000000000000000000000000000000000000000
'Trike'         000000000000000000000000000000000000000000000000000000000000
'VWB'           000000000000000000000000000000000000000000000000000000000000
'Wildcat'       000000000000000000000000000000000000000000000000000000000001
'Wizzo'         000000000000000000000000000000000000000000000000000000000000
'YDN12'         000000000000000000000000000000000000000000000000000000000000
'mu16'          000000000000000000000000000000000000000000000001001000000000
'pZL12'         000000000000000001000000000000000000000000000000000000000000
'phiAsp2'       000000000000000000000000000000000000000000000000000000000000
'phiHau3'       000000100000000000000000000000000000000000000000000000000000
'phiSASD1'      000000000000000000000000000000000000000000000000000000000000
'phiSAV'        000000000000000000000000000000000000000000000000000000000000

'32HC'          000000000000000000000000000000000000000000000000000000000000
'40AC'          000000000000000000000000000000000000000000000000000000000000
'Abrogate'      000000000000000000000000000000000000000000000000000001000000
'Acadian'       000000010000000000000000000000000000000000000000000000000000
'Alma'          000000000000000000000000000000000000000000000000000000000000
'Amela'         000000000000000000000000000000000000000000000000000000000000
'Amigo'         000000000000000001000000000000000000000000000000000010000000
'ArV2'          000000000000000000000000000000000000000000000000000000000000
'Arbiter'       000000000000000000000000000000000000000000000000000000000000
'Archie'        001000000000000000000000000000000000000000000000000000000000
'Astro'         010000000000000000000000000000000000000000000000000000000000
'Audrey'        000000000000000000000000000000000000000000000000000000000000
'Avani'         000000000000000000000000000001000000000000000000000000000000
'B22'           000000000000000000000000000000000000000000000000000000000000
'B3'            000000000000000000000000000000000000000000000000000000000000
'B5'            000000000000000000000000000000000000000000000000000000000000
'BFK20'         000000000000000000000000000000000000000000000000000000000000
'Bachita'       000000000000000000000000000000000000000000000000000000000000
'Barnyard'      000000000000000000000000000000000000000000000000000000000000
'Benedict'      000000000000000000000000000000000000101000000000000000000000
'Bennie'        000000000000000000000000000000000000000000000000000000010000
'Bernal13'      000000000000000000000000000000000000000000000000000000000000
'Bipper'        000000000000000000000000000000000000000000000000000000000000
'Bongo'         000000000000000000000000000000000000000000000000000000000000
'Brujita'       000000000000000000000000000000000000000000000000000000000000
'CMP1'          000000000000000000000000000000000000000000000000000000000000
'CN1A'          000000000000000000000000000000000000000000000000000000000000
'Catera'        000000000000000000000000000000000000000000000000000000000000
'Charlie'       000000000000000000000000000100000000000000000000000000000000
'Che9c'         000000000000000000000000000000000000000000000100000000000010
'Cheetobro'     000000000000000000000000000000000000000000000000000000000000
'Circum'        000000000000000000000000000000000000000000000000000000000000
'Cooper'        000000000000000000000000000000000000000000000000000000000000
'Corndog'       000000000000000000000000000010000000000000000000000000000000
'Courthouse'    000000000000000000000000000000000000000000001000000000000000
'DS6A'          000000000000000000000000000000000000000000000000000000000000
'DocB7'         000000000000000000000000000000000000000000000000000000000000
'Donovan'       000000000000000000000000000000000000000000000000000000000000
'Dori'          000000000000000000000000000000000000000000000100000000000000
'E3'            000000000000000000000000000000000000000000000001000000000000
'ELB20'         000000001000000000000000000000000000010000000000000000000000
'Eagle'         000000000000000000000000000000000000000000000000000000000000
'EagleEye'      000000000000000000000000000000000000000000000000000000000000
'Erik'          000000000000000000000000000000000000000000000000000001000000
'GMA2'          000000000000000000000000000000000000000000000000000000000000
'GMA3'          000000000000000000000000000000000000000000000000000000000000
'GMA4'          000000000000000000000000000000000000000000000000000000000000
'GMA5'          000000000000000000000000100000000000000000000000000000000000
'GMA6'          000000000000000000000000000000000000000000000000000000000000
'GTE2'          000000000000000000000000000000000000000000000000000000000000
'GTE6'          000000000000000000000000000000000000000000000000000000000000
'GTE8'          000000000000000000000000000000000000000000000000000000000000
'Gaia'          000000000000000000000000000000000000000000000000000000000000
'Galaxy'        000000000000000000000000000000000000000000000000000000000000
'Giles'         000000000000000000000000000000000000000000000000000000000000
'Gladiator'     000000000000000000000000000000000000000000000000000000000000
'Gordon'        000000000000000000000000000000000000000000000000000000000000
'Gumball'       000000000000000000000000000000000000000000000000100000000000
'HINdeR'        100000000000000000000010000000000000000000000000000000000000
'Halo'          000000000000000000000000000000000000000000000000000000000000
'Hawkeye'       000000000000000000000000000000000000000000000000100000000000
'Henry'         000000000000000000000100000000000000000000000000000000000000
'Howe'          000000000000000000000000000000000000000000000000000000000000
'JAWS'          000000000000000000000000000000000000000000000000000000000000
'Jasmine'       000000000000000000000000000000000000000000000000000000000000
'Jawnski'       000000000000000000000000000000000000000000000000000000000000
'Jay2Jay'       000000000000000010000000000000000000000000000000000000000000
'Jolie1'        000000000000000000000000000000000000000000000000000000000000
'Kitkat'        000000000000000000000000000000000000000000000000000000000000
'Lannister'     000000000000000000000000000000000000000000000000000000000000
'Laroye'        000000000000000000000000000000000000000000000000000000000000
'Larva'         000000000000100000000000000000000000000000000000000000000000
'LeBron'        000000000000000000000000001000000000000000000000000000001000
'Luchador'      000000000000000000000000000000000000000000000000000000000000
'Maggie'        000000000000000000000000100000000000000000000000000000000000
'MarQuardt'     000000000000000000000000000000000000000000000000000000000000
'Marvin'        000000000000000000000000000000000000000000000000000000000000
'Min1'          000000000000000000000000000000000000000000000000000000000000
'Monty'         000000000000000000000000000000000000000000000000000000000000
'Muddy'         000000000000000000000000000000000000000000000000000000000000
'Mufasa'        000000000000100000000000000000000000000000000000000000000000
'Myrna'         000000000000000000000000000000000000000000000000000000100000
'Oline'         000000000000100000000000000000001000000000000000000000000000
'P1201'         000000000000000000000000000000000000000000000000000000000000
'Papyrus'       000000000000000000000000010000000000000000000000000000000000
'Patience'      000000000000000000000000000000000000000001000000000000000000
'Phlei'         000000000000000000000000000000000000000000000000000000000000
'Pine5'         000000000000000000000000000000000000000000000000000000000000
'Pixie'         000000000000000000000000000000000000000000000000000000000000
'Poco6'         000000000000000000000000000000000000000000000000000000000000
'Poushou'       000010000001000000000000000000000000000000000000000000000000
'Predator'      000000000000000000000000000000000000000000000000000000000100
'PrincessTrina' 000000000000000000000000000000000000000000000000000000000000
'REQ1'          000000000000000000000000000000000000000000000000000000000000
'REQ2'          000000000000000000000000000000000000000000000000000000000000
'REQ3'          000000000001000000000000000000000001000000000000000000000000
'RRH1'          000000000000000000000000000000000000000000000000000000000000
'Ramsey'        000000000000000000000000000000000000000000000000000000000000
'RedRock'       000000000000000000000000000000000000000000000000000000000000
'Rey'           000000000000000000000000000000000000000000000000000000000000
'Shyg'          000000000010000000000000000000000001000000000000000000000000
'Soups'         000000000000000000000000000000000000000000000000000000000000
'Sparky'        000000000000000000000000000000000000000000000110000000000000
'Squirty'       000000000000000000000000000100000000000000000000000000000000
'StrepC'        000000000000000000000000000000000000000000000000000000000000
'TG1'           000000000000000000000000000000000000000000000000010100000000
'TJE1'          000000000000000000000000000000000000000000000000000000000000
'TPA2'          000000000000000000000000000000000000000000000000000000000000
'Tank'          000000000000000000000000000000000000000000000000000000000000
'Trike'         000000000000000000000000000000000000000000000000000000000000
'VWB'           000000000000010000000000000000010010000100000000000000000001
'Wildcat'       000000000000000000001000000000000000000000000000000000000000
'Wizzo'         000000000000000000000000000000000000000000000000000000000000
'YDN12'         000000000000000000000000000000000000000000000000000000000000
'mu16'          000000000000000000000000000000000000000100000001000000000000
'pZL12'         000000000000001000000000000000000000000000000000000000000000
'phiAsp2'       000000000000000000000000000000000000000000000000000000000000
'phiHau3'       000000000000000000000000000000000000010000000000000000000000
'phiSASD1'      000000000000000000000000000000000000000000000000010000000000
'phiSAV'        000100000000000000000000000000000001000000000100000000000000

'32HC'          000000000000000000000001000000000000000000000100000000000000
'40AC'          000000000000000000000000000000000000000000000000000000100000
'Abrogate'      000000000000000000001000000000000000000000000000000000000000
'Acadian'       000000000000000000000000000000000000000000000000000000000000
'Alma'          000000000000000000000000000000000000000000000000000000000000
'Amela'         000000000000000000000000000000000000000000000000000000000000
'Amigo'         000000000000000000000000000000000000000000000000000000000000
'ArV2'          000000000000000000000000000000000000000000000000100000000000
'Arbiter'       000000000000000000000000000000000000000000000000000000000000
'Archie'        000000000000000000000000000000000000000000000000000001000000
'Astro'         000000000000000000000000000000000100000000000000000000000000
'Audrey'        000000000000000000000000000000100000000000000000000000000000
'Avani'         000000000000000000001000000000000000000100000000000000000000
'B22'           000000000000000000000000000000000000000000000000000000000000
'B3'            000000000000000000000000000000000000000000000000000000000000
'B5'            000000000000000000000000000000000000000000000000000000000000
'BFK20'         000000000000000000000000000000000000000000000000000000000000
'Bachita'       000000000000000000000000000000000000000000000000000000000000
'Barnyard'      000001000000000000010000000000000000000000000000000000000000
'Benedict'      000000000000000000000000000000000100000000000000000000000000
'Bennie'        000000000000100000000000000000000000000000000000000000000000
'Bernal13'      000000000000000000000000000000000000000000000010000000000000
'Bipper'        000000000000000000000000000000000000000000000000000000000000
'Bongo'         000100000000000000000010000000000010000000000000000000000000
'Brujita'       000000000000000000000000000000000000000000000000000000000000
'CMP1'          000000000000000000000000000000000000000000000000000000000000
'CN1A'          000000000000000000000000000000000000000000000000000000000000
'Catera'        000000000000000000000000000000000000000000000000000000000000
'Charlie'       000000000000000000000000000000000000000000000000000000000000
'Che9c'         000000000000000000000000000000000000000100000000000000000000
'Cheetobro'     000000000000000000000000000000000000000000000000000000000000
'Circum'        000000000000000000000000000000000000000000000000000000000010
'Cooper'        000000000000000000000000000000000000000000000000000000000000
'Corndog'       000000000000000000000000000000000000000000000000000000000000
'Courthouse'    000000000000000000001000001000000000000000000000000000000000
'DS6A'          000000000000000000000000000000000000000000000000000010000000
'DocB7'         000000000000000000000000000000000000000000000000000000000000
'Donovan'       000000000000010000000000000000000000000000000100000000000000
'Dori'          000000000000000000000000000000000000000000000000000000000000
'E3'            000000000000000000000000000000000000000000000000000000000000
'ELB20'         000000000000000000000000000000000000000000000000000000001000
'Eagle'         000000000000000000000000000000000000000000000000000000000000
'EagleEye'      000000000000000000000000000000000000000000000000000000000000
'Erik'          000000000000000000000000000000000000000000000000000000000000
'GMA2'          000000000000000000000000000000000000000000000000000000000000
'GMA3'          000000000000000000000000000000000000000000000000000000000000
'GMA4'          000000000000000000000000000000000000000000000000000000000000
'GMA5'          000000000000000000000000000000000000000000000000000000000000
'GMA6'          000000000000000000000000000000000000000000000000000000000000
'GTE2'          000000000000000000000000000000000000000000000000000000000000
'GTE6'          000000000000000000000000000000000000000000000000000000000000
'GTE8'          000000000000000000000000000000000000000000000000000000000000
'Gaia'          000000000000000000001000000000000001000000000000000000000000
'Galaxy'        000000000000000000000000000000000000000000000000000000000000
'Giles'         000000000000000000000001000000000000100000000000000000000000
'Gladiator'     000000000000000000000000000000000000000000000000000000000000
'Gordon'        000000000000000000000000000000000000000000000000000000000000
'Gumball'       000000000000000000010000100000000000000000000000000000000000
'HINdeR'        000000000000000000000000000000000000000000000000000000000000
'Halo'          000000000000000000000000000000000000000000000000000000000000
'Hawkeye'       000000000000000000010000100000000000000000000000000000000000
'Henry'         000000000000000000001000000000000000000000000000000000000000
'Howe'          000000000000000000000000000000000000000000000000000000000000
'JAWS'          000000000000000000000000000000000000000000000000000000000000
'Jasmine'       000000000000000000000000000000000000000000000000000000000000
'Jawnski'       000000000000000000000000000000000000000000000000000000000000
'Jay2Jay'       000000010000001011000000000000000000000001000000000000000000
'Jolie1'        000000000000000000000000000000000000000000000000000000000000
'Kitkat'        000000000000000000000000000000000000000000000000000000000000
'Lannister'     000000000000000000000000000000000000000000000000000000000000
'Laroye'        000000000000000000100000000000000000000000000000000000000000
'Larva'         000000000000000000000000000000000000000000000000000000000000
'LeBron'        000000000000000000000000000000000000000000000000000001000000
'Luchador'      000000000000000000000000000000000000000000000000000000000000
'Maggie'        000000000000000000000000000000000000000000000000000000000000
'MarQuardt'     000000000000000000000000000000000000000000000000000000000000
'Marvin'        000000000000000000000000010001000000000000000000000000000000
'Min1'          000000000000000000000000000000000000000000000000000000000000
'Monty'         000000000000000000000000000000000000000000000000000000000000
'Muddy'         110000000000000000000000000000000000000000000000000000000000
'Mufasa'        000000000000000000000000000000000000000000000000000000000000
'Myrna'         000010000000000000000000000000000000000000000000000000010000
'Oline'         000000000000000000000000000000000000000000000000000000000000
'P1201'         000000000000000000000000000000000000000000000000000000000000
'Papyrus'       000000000000000000011000000000000000000000000000000000000000
'Patience'      000000000000000000010000000000000000000000010000000100000000
'Phlei'         000000000000000000000000000000000000000000000000000000000000
'Pine5'         000000000000000000000000000000000000000000000000000000000000
'Pixie'         000000000000000000000000000000000000000000000000000000000100
'Poco6'         000000000000000000000000000000000000000000000000000000000000
'Poushou'       000000000000000000000000000000000000000000000000000000000000
'Predator'      000000000000000000010000000100000000000000000000000000000000
'PrincessTrina' 000000000000000000000000000000000000000000000000000000000000
'REQ1'          000000000000000000000000000000000000000000000000000000000000
'REQ2'          000000000000000000000000000000000000000000000000000000000000
'REQ3'          000000000000000000000000000000000000000000000000000000000000
'RRH1'          000000000000000000000000000000000000000000000000000000000000
'Ramsey'        000000000000000000001000000000000000000000000000000000000000
'RedRock'       000000000000000000000000000000000000000000000000000000000000
'Rey'           000100000110000000000000000000000000000000000000000000000000
'Shyg'          000000100000000000000000000000000000000000000000000000000000
'Soups'         000000000000000000000000000000000000000000000000000000000000
'Sparky'        000000000000000100000001000000000000000000000000000000000000
'Squirty'       000000000000000000000000000000000001000000000001000000000000
'StrepC'        000000000000000000000000000000000000000000000000000000000000
'TG1'           000000000000000000000000000000000000000000000000000000000000
'TJE1'          000000000000000000000000000000000000000000000000000000000000
'TPA2'          000000000000000000000000000000000000000000000000000000000000
'Tank'          000000000000000000000000000000000000000000000000000000000000
'Trike'         000000000000000000000000000000000000000000000000000000000000
'VWB'           000000000000000000000000000000000000000000000000000000000000
'Wildcat'       000000000000000000001000000000000000000000000000000000000000
'Wizzo'         000000000000000000000000000000000000000000000000000000000000
'YDN12'         000000000000000000000000000000000000000000000000000000000000
'mu16'          000000000000000000000000000000000000000000000000000000000000
'pZL12'         000000000000000000000000000000000000010000000000000000000000
'phiAsp2'       000000000000000000000000000000000000000000000000000000000000
'phiHau3'       000000000000000000000000000000000000000000000000000000000000
'phiSASD1'      000000000000000000000000000000000000001000000000000000000000
'phiSAV'        000000000000000000000000000000000000000000000000000000000000

'32HC'          000000000000000000000000000000000000000000000000000000000000
'40AC'          000000000000000000000000000000000000000000000000000000000000
'Abrogate'      000000001000000000000000000000000000000000000000000000000000
'Acadian'       000000000000000000000000000100000000000000000000000000000000
'Alma'          000000000000000000000000000000000000000000000000000000000000
'Amela'         000000000000000010000000000000000000000000000000000000000000
'Amigo'         000000000000000000000000000000000000000000000000000000000000
'ArV2'          000000000000000000000000000000000000000000000000000000000000
'Arbiter'       000000000000000000110000000000000000000000000000000000000000
'Archie'        000000000000000000000000000010000010000000000000000000000000
'Astro'         000000000000000000000000000000000000000000000000000000000000
'Audrey'        000000000000000000000000000100000000000000000000000000000000
'Avani'         000000000000000000000000000000000000000000000000000000000000
'B22'           000000000000000000000000000000000000000000000000000000000000
'B3'            000000000000000000000000000000000000000000000000000000000000
'B5'            000000000000000000000000000000000000000000000000000000000000
'BFK20'         000000000000000000000000000000000000000000000000000000000000
'Bachita'       000000000000000000000000000000000000000000000000000000000000
'Barnyard'      000000000000000000000000000000000000000000000000000000000000
'Benedict'      000000000000000000000000000000000000000000000000000000000000
'Bennie'        000000000000000000000000000000000000000000000000000000000000
'Bernal13'      000000000000000000000000000000000000000000000001000000000000
'Bipper'        000000000000000000000000000000000000000000000000000000000000
'Bongo'         000000000000000000000000000000000000000000000000000010000000
'Brujita'       000000000000000000000000000000000000000000000000000000000000
'CMP1'          000000000000000000000000000000000000000000000000000000000000
'CN1A'          000000000000000000000000000000000000000000000000000000000000
'Catera'        000000000000000000000000000000000000000000000000000000000000
'Charlie'       000000000000000000000000000000000000000000000000000000000000
'Che9c'         000000000000000000000000000000000000001000000000000000000000
'Cheetobro'     000000000000000000000000000000000000000000000000000000000000
'Circum'        000000000000000000000000000000000000000000000000000000000000
'Cooper'        000000000000000000000000100100000000000000000000000000000000
'Corndog'       000000000000000000000000000000000000000000100000000000000000
'Courthouse'    100001000000000000000000000000000000010010000000000000000000
'DS6A'          000000000000000000000000000000000000000000001000000000000000
'DocB7'         000000000000000000000000000000000000000000000000000000000000
'Donovan'       000000000000000000000000000000000000000000000000000000000000
'Dori'          000000000000000000000000000000000000000000000000000000000000
'E3'            000000000000000000000000000000000000000000010000000000000000
'ELB20'         000000000000000010000000000000000000000000000000010000000000
'Eagle'         000000000000000000000000000000000100000000000000000000000000
'EagleEye'      000000000000000000000000000000000000000000000000000000000000
'Erik'          000000000000000000000000000000001000000000000000000000000000
'GMA2'          000000000000000000000000000000000000000000000000000000000000
'GMA3'          000000000000000000000000000000000000000000000000000000000000
'GMA4'          000000000000000000000000000000000000000000000000000000000000
'GMA5'          000000000000000000000000000000000000000000000000000000000000
'GMA6'          000000000000000000000000000000000000000000000000000000000000
'GTE2'          000000000000000000000000000000000000000000000000000000000000
'GTE6'          000000000000000000000000000000000000000000000000000000000000
'GTE8'          000000000000000000000000000000000000000000000000000000000000
'Gaia'          100000000000000000000000000000000000010000000000000000000000
'Galaxy'        000000000000000000000000000000000000000000000000000000000000
'Giles'         000000000000000000000000000000000000000000000000000000000000
'Gladiator'     000000000000000000000000000000000000000000000000000000000000
'Gordon'        000000000000000000000000000000000000000000000000000000000000
'Gumball'       000000000000000000000000000000000000000000000000000000000000
'HINdeR'        000000000000000000000000000000000100000000000000000000000010
'Halo'          000000000000000000000000000000000000000000000000000000000000
'Hawkeye'       000000000000000000000000000000000000000000000000000000000000
'Henry'         000000000000000000000100000000000000000000000000000000000000
'Howe'          000000000000000000000000000000000000000000000000000000000000
'JAWS'          000000000001000000000000000000000000000000000000000000000000
'Jasmine'       000000000000000000000000000000000000000000000000000000000000
'Jawnski'       000000000000001000000000000000000000000000000000000000000000
'Jay2Jay'       000000000000110000000000000000000000000100000000000000000000
'Jolie1'        000000000000000000000000000000000000100000000000000000000000
'Kitkat'        000000000000000000000000000000000000000000000000000000000000
'Lannister'     000000000000000010000000000000000000000000000000000000000000
'Laroye'        000000000000000000000000000000000000000000000000000000000000
'Larva'         000000010000000000000000000000000000000000000000001000000000
'LeBron'        000000000000000000000000000000000010000000000000000000000000
'Luchador'      000000000000000000000000000000000000000000000000000000000000
'Maggie'        000000000000000000000000000000000000000000000000000000000000
'MarQuardt'     000000000000000000000000000000000000000000000000000000000000
'Marvin'        001110000000000001000000000000000000000000000000000000010000
'Min1'          000000000000000000000000000000000000000000000000000000000000
'Monty'         000000000000000000000000000000000000000000000000000000000000
'Muddy'         000000000000000000000000000000100000000000000000000000000000
'Mufasa'        000000000000000000000000000000000000000000000000000000000000
'Myrna'         000000000000000000000000000000000000000000000000000000000000
'Oline'         000000000000000000000000000100000000000000000000000000000000
'P1201'         000000000000000000000000000000000000000000000000000000000000
'Papyrus'       000000000000000000000000000000000000000000000000000000000000
'Patience'      000000000000000000000000000000000000000000000000000000000000
'Phlei'         000000000000000000000000000000000000000000000000000000000000
'Pine5'         000000000000000000000000000000000000000000000000000000000000
'Pixie'         000000000000000000000000000000000000000000000000001000000100
'Poco6'         000000000000000000000000000000000000000000000000000000000000
'Poushou'       000000000000000000000000000000000000000000000000000000000000
'Predator'      000000000000000000000000000000000001000000000000000000000000
'PrincessTrina' 000000000000000000000000000000000000000000000000000000000000
'REQ1'          000000000000000000000000000000000000000000000000000000000000
'REQ2'          000000000000000000000000000000000000000000000000000000000000
'REQ3'          000000000000000000000000000000000000000000000000000000000000
'RRH1'          000000000000000000000000000000000000000000000000000000000000
'Ramsey'        000000000000000000000000000000000000000000000000000000000000
'RedRock'       000000000000000000000000000000000000000000000000000000000000
'Rey'           000000000000000000000000000000000000000000000000000000000000
'Shyg'          000000000000000000000000000000000000000000000000000001000000
'Soups'         000000000000000000000000000000000000000000000000000000000000
'Sparky'        000000000000000000000000000001000000000000000001000000000000
'Squirty'       000000000000000000000000000000000000000000000000000000000000
'StrepC'        000000000000000110000000000000000000000000000000000000000000
'TG1'           000000000000000000000000010000010000000000000000000000000000
'TJE1'          000000000000000000000000000000000000000000000000000000000000
'TPA2'          000000000000000000000000000000000000000000000000000000000000
'Tank'          000000000000000000000000000000000000000000000000000000000000
'Trike'         000000000000000000000000000000000000000000000000000000000000
'VWB'           000000000000000000000000000000000000000000000000000000000000
'Wildcat'       000000000000000000001000000000000000000000000100000000000000
'Wizzo'         000000000000000010000000000000000000000000000000000000000000
'YDN12'         000000000000000000000000000000000000000000000000000000000000
'mu16'          000000000100000000000000000000000000000000000000000000000000
'pZL12'         000000000000000000000000001000000000000000000000000100100000
'phiAsp2'       000000000000000000000000000000000000000000000000000000000000
'phiHau3'       000000000000000010000000000000000000000000000000000000000000
'phiSASD1'      000000000000000000000000000000000000000000000000000000000000
'phiSAV'        000000000000000000000000000000000000000000000000000000000000

'32HC'          000000000000000000000000000000000000000000000000000000000000
'40AC'          000000000000000000000000000000000000000000000000000000000000
'Abrogate'      000000000000000000000000000000000000000000000000000000000000
'Acadian'       000000000000000000000000000000000000000000000000000000000000
'Alma'          000000000000000000000000000000000000000000000000000000000000
'Amela'         000000010000000000000000000000000000000000000000000000000000
'Amigo'         000000000000001000000000000000000000000000000000000000000000
'ArV2'          000000000000000000000000000000000000000000000000100000000000
'Arbiter'       000000000000000000000000000000000000000000010000000000000000
'Archie'        000000000000000000000000000000000000000000000000000000000000
[truncated: 1,542,738 more chars]
